# Supplementary material for: A High Prevalence of Anti-EBNA1 Heteroantibodies in Systemic Lupus Erythematosus (SLE) Supports Anti-EBNA1 as an Origin for SLE Autoantibodies
Source: Front Immunol. 2022 Feb 17;13:830993. doi: 10.3389/fimmu.2022.830993 (PMC8892314; doi:10.3389/fimmu.2022.830993)
Supplement: Supplementary file 1 [file Table_1.xlsx]

## Sheet: Supplemental Table S1
Supplemental Table 1. Assignment of controls to systemic lupus erythematosus (SLE) cases to generate matched sets.
Laboratory number	Source of Sample	Sex	Age	Clinical diagnosis	Sample type	VCA IgG	VCA IgM	VCA IgA	EAD IgA	EBNA1 IgG	Included in the current study	Group 6-10 y.o.: VCA IgG	Group 6-10 y.o.: VCA IgM	Group 6-10 y.o.: VCA IgA	Group 6-10 y.o.: EAD IgA	Group 6-10 y.o.: EBNA1 IgG	Group >10 y.o.: VCA IgG	Group >10 y.o.: VCA IgM	Group >10 y.o.: VCA IgA	Group >10 y.o.: EAD IgA	Group >10 y.o.: EBNA1 IgG	Group all: VCA IgG	Group all: VCA IgM	Group all: VCA IgA	Group all: EAD IgA	Group all: EBNA1 IgG	Included in the "Group VCA IgG POS"	Group VCA IgG POS 6-10 y.o.: VCA IgM	Group VCA IgG POS 6-10 y.o.: VCA IgA	Group VCA IgG POS 6-10 y.o.: EAD IgA	Group VCA IgG POS 6-10 y.o.: EBNA1 IgG	Group VCA IgG POS >10 y.o.: VCA IgM	Group VCA IgG POS >10 y.o.: VCA IgA	Group VCA IgG POS >10 y.o.: EAD IgA	Group VCA IgG POS >10 y.o.: EBNA1 IgG	Group VCA IgG POS all: VCA IgM	Group VCA IgG POS all: VCA IgA	Group VCA IgG POS all: EAD IgA	Group VCA IgG POS all: EBNA1 IgG	Pair Number_group 6-10 y.o.: VCA IgG	pair N for McNemar_group >10 y.o.: VCA IgG	Pair Number_group all: VCA IgG	Pair Number_group 6-10 y.o.: EBNA1 IgG	Pair Number_group >10 y.o.: EBNA1 IgG	Pair Number_group all: EBNA1 IgG	Pair Number_group VCA IgG POS 6-10 y.o.: EBNA1 IgG	Pair Number_group VCA IgG POS >10 y.o.: EBNA1 IgG	Pair Number_group VCA IgG POS all: EBNA1 IgG	Pair Number_group VCA IgG POS 6-10 y.o.: VCA IgA
20140724CCB405	Inpatient	M	28	Burkitt’s lymphoma	Blood	Positive(+) 2.22	Negative(-) 0.04				yes	0	0	0	0	0	0	0	0	0	0	0	0	0	0	0	1	0	0	0	0	0	0	0	0	0	0	0	0
20160801CCB010	Inpatient	M	6	CNS neuropathy	Blood	Positive(+) 3.21	Negative(-) 0.31	Negative(-) 0.32	Negative(-) 0.27	Positive(+) 4.75	yes	0	0	0	0	0	0	0	0	0	0	0	0	0	0	0	1	0	0	0	0	0	0	0	0	0	0	0	0
20161205CCB019	Inpatient	F	10	CNS neuropathy	Blood	Positive(+) 5.14	Negative(-) 0.15	Positive(+) 3.76	Positive(+) 2.30	Positive(+) 5.05	yes	1	1	1	1	1	0	0	0	0	0	1	1	1	1	1	1	1	0	1	1	0	0	0	0	1	0	1	1	44		44	28		28	13		13
20141127CCB317	Outpatient	M	10	CNS neuropathy	Blood		Negative(-) 0.33				no	0	0	0	0	0	0	0	0	0	0	0	0	0	0	0	0	0	0	0	0	0	0	0	0	0	0	0	0
20170122CCB170	Inpatient	F	12	CNS neuropathy	Blood	Positive(+) 1.18	Negative(-) 0.71	Negative(-) 0.74	Negative(-) 0.40	Positive(+) 6.04	yes	0	0	0	0	0	1	1	1	1	1	1	1	1	1	1	1	0	0	0	0	1	1	1	1	1	1	1	1		85	85		52	52		52	52
20130903CCB022	Inpatient	F	13	CNS neuropathy	Blood	Positive(+) 4.90	Negative(-) 0.15	Negative(-) 0.36	Negative(-) 0.22		yes	0	0	0	0	0	1	1	1	1	0	1	1	1	1	0	1	0	0	0	0	1	1	1	0	1	1	1	0		99	99
20160622CCB163	Inpatient	F	13	CNS neuropathy	Blood	Positive(+) 5.90	Negative(-) 0.08	Equivocal 0.97	Negative(-) 0.39	Positive(+) 4.38	yes	0	0	0	0	0	1	1	0	1	1	1	1	0	1	1	1	0	0	0	0	1	0	1	1	1	0	1	1		106	106		70	70		74	74
20150923CCB167	Inpatient	M	15	CNS neuropathy	Blood	Positive(+) 6.08	Negative(-) 0.17	Negative(-) 0.42	Negative(-) 0.38		yes	0	0	0	0	0	0	0	0	0	0	0	0	0	0	0	1	0	0	0	0	0	0	0	0	0	0	0	0
20151112CCB149	Outpatient	M	17	CNS neuropathy	Blood		Negative(-) 0.30				no	0	0	0	0	0	0	0	0	0	0	0	0	0	0	0	0	0	0	0	0	0	0	0	0	0	0	0	0
20150806CCB069	Inpatient	F	17	CNS neuropathy	Blood	Positive(+) 5.23	Negative(-) 0.22	Negative(-) 0.27	Negative(-) 0.17		yes	0	0	0	0	0	1	1	1	1	0	1	1	1	1	0	1	0	0	0	0	1	1	1	0	1	1	1	0		146	146
20150605CCB078	Inpatient	F	17	CNS neuropathy	Blood	Positive(+) 6.03	Negative(-) 0.77	Negative(-) 0.58	Negative(-) 0.26		yes	0	0	0	0	0	1	1	0	1	0	1	1	0	1	0	1	0	0	0	0	1	0	1	0	1	0	1	0		147	147
20150617CCB213	Inpatient	M	18	CNS neuropathy	Blood	Positive(+) 3.02	Negative(-) 0.22	Negative(-) 0.15	Negative(-) 0.11		yes	0	0	0	0	0	0	0	0	0	0	0	0	0	0	0	1	0	0	0	0	0	0	0	0	0	0	0	0
20140603CCB011	Inpatient	F	18	CNS neuropathy	Blood	Negative(-) 0.61	Negative(-) 0.37	Negative(-) 0.17	Negative(-) 0.22		yes	0	0	0	0	0	0	0	0	0	0	0	0	0	0	0	0	0	0	0	0	0	0	0	0	0	0	0	0
20160505CCB050	Inpatient	M	18	CNS neuropathy	Blood	Positive(+) 5.24	Negative(-) 0.11				yes	0	0	0	0	0	0	0	0	0	0	0	0	0	0	0	1	0	0	0	0	0	0	0	0	0	0	0	0
20160819CCB193	Outpatient	M	18	CNS neuropathy	Blood	Positive(+) 2.66	Negative(-) 0.18				yes	0	0	0	0	0	0	0	0	0	0	0	0	0	0	0	1	0	0	0	0	0	0	0	0	0	0	0	0
20150506CCB050	Inpatient	M	20	CNS neuropathy	Blood	Positive(+) 4.56	Negative(-) 0.16	Positive(+) 1.54	Positive(+) 1.48		yes	0	0	0	0	0	0	0	0	0	0	0	0	0	0	0	1	0	0	0	0	0	0	0	0	0	0	0	0
20160616CCB113	Outpatient	F	21	CNS neuropathy	Blood		Negative(-) 0.13				no	0	0	0	0	0	0	0	0	0	0	0	0	0	0	0	0	0	0	0	0	0	0	0	0	0	0	0	0
20150303CCB013	Outpatient	M	21	CNS neuropathy	Blood	Positive(+) 4.53	Negative(-) 0.19	Positive(+) 2.28	Equivocal 0.84	Positive(+) 5.64	yes	0	0	0	0	0	0	0	0	0	0	0	0	0	0	0	1	0	0	0	0	0	0	0	0	0	0	0	0
20151126CCB347	Inpatient	M	21	CNS neuropathy	Blood	Positive(+) 2.66	Negative(-) 0.32	Negative(-) 0.44	Negative(-) 0.21		yes	0	0	0	0	0	0	0	0	0	0	0	0	0	0	0	1	0	0	0	0	0	0	0	0	0	0	0	0
20150106CCB038	Inpatient	M	21	CNS neuropathy	Blood	Positive(+) 6.40	Negative(-) 0.21	Negative(-) 0.43	Negative(-) 0.19	Positive(+) 3.04	yes	0	0	0	0	0	0	0	0	0	0	0	0	0	0	0	1	0	0	0	0	0	0	0	0	0	0	0	0
20150130CCB284	Inpatient	M	21	CNS neuropathy	Blood	Positive(+) 6.55	Negative(-) 0.16	Negative(-) 0.68	Negative(-) 0.39		yes	0	0	0	0	0	0	0	0	0	0	0	0	0	0	0	1	0	0	0	0	0	0	0	0	0	0	0	0
20160622CCB172	Inpatient	M	22	CNS neuropathy	Blood		Negative(-) 0.20				no	0	0	0	0	0	0	0	0	0	0	0	0	0	0	0	0	0	0	0	0	0	0	0	0	0	0	0	0
20161103CCB051	Inpatient	F	22	CNS neuropathy	Blood				Negative(-) 0.12		no	0	0	0	0	0	0	0	0	0	0	0	0	0	0	0	0	0	0	0	0	0	0	0	0	0	0	0	0
20140812CCB012	Outpatient	M	23	CNS neuropathy	Blood	Positive(+) 3.56	Negative(-) 0.14	Negative(-) 0.42	Negative(-) 0.25		yes	0	0	0	0	0	0	0	0	0	0	0	0	0	0	0	1	0	0	0	0	0	0	0	0	0	0	0	0
20160104CCB026	Inpatient	F	24	CNS neuropathy	Blood	Positive(+) 2.65					yes	0	0	0	0	0	0	0	0	0	0	0	0	0	0	0	1	0	0	0	0	0	0	0	0	0	0	0	0
20150818CCB227	Inpatient	F	24	CNS neuropathy	Blood	Positive(+) 6.93	Negative(-) 0.14	Negative(-) 0.47	Equivocal 0.87		yes	0	0	0	0	0	0	0	0	0	0	0	0	0	0	0	1	0	0	0	0	0	0	0	0	0	0	0	0
20150417CCB208	Inpatient	F	24	CNS neuropathy	Blood	Positive(+) 3.88	Negative(-) 0.17				yes	0	0	0	0	0	0	0	0	0	0	0	0	0	0	0	1	0	0	0	0	0	0	0	0	0	0	0	0
20151106CCB074	Outpatient	F	25	CNS neuropathy	Blood		Negative(-) 0.27				no	0	0	0	0	0	0	0	0	0	0	0	0	0	0	0	0	0	0	0	0	0	0	0	0	0	0	0	0
20140717CCB351	Outpatient	M	25	CNS neuropathy	Blood	Positive(+) 2.08	Negative(-) 0.09				yes	0	0	0	0	0	1	1	0	0	0	1	1	0	0	0	1	0	0	0	0	1	0	0	0	1	0	0	0		175	175
20151106CCB078	Inpatient	F	25	CNS neuropathy	Blood		Negative(-) 0.09				no	0	0	0	0	0	0	0	0	0	0	0	0	0	0	0	0	0	0	0	0	0	0	0	0	0	0	0	0
20140902CCB214	Outpatient	M	25	CNS neuropathy	Blood	Positive(+) 6.07	Negative(-) 0.04				yes	0	0	0	0	0	0	0	0	0	0	0	0	0	0	0	1	0	0	0	0	0	0	0	0	0	0	0	0
20161008CCB021	Inpatient	M	26	CNS neuropathy	Blood		Negative(-) 0.13				no	0	0	0	0	0	0	0	0	0	0	0	0	0	0	0	0	0	0	0	0	0	0	0	0	0	0	0	0
20141205CCB051	Outpatient	M	26	CNS neuropathy	Blood		Negative(-) 0.22	Negative(-) 0.40			no	0	0	0	0	0	0	0	0	0	0	0	0	0	0	0	0	0	0	0	0	0	0	0	0	0	0	0	0
20151116CCB184	Outpatient	M	27	CNS neuropathy	Blood	Positive(+) 4.87	Negative(-) 0.25	Equivocal 0.92	Negative(-) 0.76		yes	0	0	0	0	0	0	0	0	0	0	0	0	0	0	0	1	0	0	0	0	0	0	0	0	0	0	0	0
20160728CCB257	Inpatient	F	28	CNS neuropathy	Blood	Positive(+) 2.99	Negative(-) 0.09	Negative(-) 0.19	Negative(-) 0.50	Negative(-) 0.36	yes	0	0	0	0	0	0	0	0	0	0	0	0	0	0	0	1	0	0	0	0	0	0	0	0	0	0	0	0
20160809CCB076	Inpatient	F	28	CNS neuropathy	Blood	Positive(+) 4.10	Negative(-) 0.14	Positive(+) 1.30	Equivocal 0.95	Positive(+) 1.81	yes	0	0	0	0	0	0	0	0	0	0	0	0	0	0	0	1	0	0	0	0	0	0	0	0	0	0	0	0
20161012CCB073	Inpatient	M	28	CNS neuropathy	Blood	Positive(+) 5.51	Negative(-) 0.17				yes	0	0	0	0	0	0	0	0	0	0	0	0	0	0	0	1	0	0	0	0	0	0	0	0	0	0	0	0
20151013CCB084	Inpatient	M	28	CNS neuropathy	Blood	Positive(+) 3.97	Negative(-) 0.36				yes	0	0	0	0	0	0	0	0	0	0	0	0	0	0	0	1	0	0	0	0	0	0	0	0	0	0	0	0
20160919CCB133	Inpatient	M	29	CNS neuropathy	Blood	Positive(+) 3.70	Negative(-) 0.16	Negative(-) 0.30	Negative(-) 0.33	Positive(+) 1.45	yes	0	0	0	0	0	0	0	0	0	0	0	0	0	0	0	1	0	0	0	0	0	0	0	0	0	0	0	0
20160912CCB072	Inpatient	M	29	CNS neuropathy	Blood	Positive(+) 3.41	Negative(-) 0.06	Negative(-) 0.31	Negative(-) 0.23	Positive(+) 4.25	yes	0	0	0	0	0	0	0	0	0	0	0	0	0	0	0	1	0	0	0	0	0	0	0	0	0	0	0	0
20130903CCB141	Inpatient	M	29	CNS neuropathy	Blood	Positive(+) 2.17	Negative(-) 0.29				yes	0	0	0	0	0	0	0	0	0	0	0	0	0	0	0	1	0	0	0	0	0	0	0	0	0	0	0	0
20170609CCB053	Inpatient	M	29	CNS neuropathy	Blood	Positive(+) 1.601	Negative(-) 0.144				yes	0	0	0	0	0	0	0	0	0	0	0	0	0	0	0	1	0	0	0	0	0	0	0	0	0	0	0	0
20160301CCB347	Inpatient	M	30	CNS neuropathy	Blood		Negative(-) 0.13				no	0	0	0	0	0	0	0	0	0	0	0	0	0	0	0	0	0	0	0	0	0	0	0	0	0	0	0	0
20160622CCB178	Outpatient	M	30	CNS neuropathy	Blood		Negative(-) 0.18		Negative(-) 0.26		no	0	0	0	0	0	0	0	0	0	0	0	0	0	0	0	0	0	0	0	0	0	0	0	0	0	0	0	0
20170213CCB108	Inpatient	M	30	CNS neuropathy	Blood		Negative(-) 0.05				no	0	0	0	0	0	0	0	0	0	0	0	0	0	0	0	0	0	0	0	0	0	0	0	0	0	0	0	0
20150504CCB009	Outpatient	F	31	CNS neuropathy	Blood	Positive(+) 6.46	Negative(-) 0.05	Negative(-) 0.38	Negative(-) 0.20		yes	0	0	0	0	0	0	0	0	0	0	0	0	0	0	0	1	0	0	0	0	0	0	0	0	0	0	0	0
20150504CCB006	Outpatient	M	32	CNS neuropathy	Blood	Positive(+) 5.63	Negative(-) 0.06	Positive(+) 1.65	Positive(+) 1.16		yes	0	0	0	0	0	0	0	0	0	0	0	0	0	0	0	1	0	0	0	0	0	0	0	0	0	0	0	0
20150702CCB459	Inpatient	M	32	CNS neuropathy	Blood	Positive(+) 4.05	Negative(-) 0.11	Negative(-) 0.48	Negative(-) 0.24		yes	0	0	0	0	0	0	0	0	0	0	0	0	0	0	0	1	0	0	0	0	0	0	0	0	0	0	0	0
20160224CCB274	Inpatient	F	32	CNS neuropathy	Blood	Positive(+) 7.42	Negative(-) 0.05	Positive(+) 1.42	Positive(+) 2.12		yes	0	0	0	0	0	0	0	0	0	0	0	0	0	0	0	1	0	0	0	0	0	0	0	0	0	0	0	0
20160201CCB026	Inpatient	M	34	CNS neuropathy	Blood	Positive(+) 3.56	Negative(-) 0.20				yes	0	0	0	0	0	0	0	0	0	0	0	0	0	0	0	1	0	0	0	0	0	0	0	0	0	0	0	0
20150327CCB308	Inpatient	M	34	CNS neuropathy	Blood	Positive(+) 3.96	Negative(-) 0.27	Positive(+) 1.20	Negative(-) 0.52		yes	0	0	0	0	0	0	0	0	0	0	0	0	0	0	0	1	0	0	0	0	0	0	0	0	0	0	0	0
20161213CCB102	Inpatient	F	35	CNS neuropathy	Blood	Positive(+) 4.68	Negative(-) 0.42				yes	0	0	0	0	0	0	0	0	0	0	0	0	0	0	0	1	0	0	0	0	0	0	0	0	0	0	0	0
20170204CCB019	Inpatient	F	35	CNS neuropathy	Blood	Positive(+) 4.47	Negative(-) 0.18	Equivocal 1.06			yes	0	0	0	0	0	1	1	0	0	0	1	1	0	0	0	1	0	0	0	0	1	0	0	0	1	0	0	0		195	195
20160923CCB175	Inpatient	M	36	CNS neuropathy	Blood	Positive(+) 2.41	Negative(-) 0.15	Negative(-) 0.14	Negative(-) 0.12		yes	0	0	0	0	0	0	0	0	0	0	0	0	0	0	0	1	0	0	0	0	0	0	0	0	0	0	0	0
20141113CCB076	Inpatient	F	37	CNS neuropathy	Blood		Negative(-) 0.11	Equivocal 0.87	Equivocal 0.96		no	0	0	0	0	0	0	0	0	0	0	0	0	0	0	0	0	0	0	0	0	0	0	0	0	0	0	0	0
20160317CCB260	Outpatient	M	38	CNS neuropathy	Blood		Negative(-) 0.11				no	0	0	0	0	0	0	0	0	0	0	0	0	0	0	0	0	0	0	0	0	0	0	0	0	0	0	0	0
20151102CCB014	Inpatient	M	38	CNS neuropathy	Blood	Positive(+) 1.80	Negative(-) 0.40				yes	0	0	0	0	0	0	0	0	0	0	0	0	0	0	0	1	0	0	0	0	0	0	0	0	0	0	0	0
20150617CCB211	Inpatient	M	39	CNS neuropathy	Blood	Positive(+) 5.30	Negative(-) 0.14	Negative(-) 0.13	Negative(-) 0.15		yes	0	0	0	0	0	0	0	0	0	0	0	0	0	0	0	1	0	0	0	0	0	0	0	0	0	0	0	0
20160601CCB280	Inpatient	M	41	CNS neuropathy	Blood	Positive(+) 3.81	Negative(-) 0.20	Positive(+) 2.12	Negative(-) 0.45	Positive(+) 3.50	yes	0	0	0	0	0	0	0	0	0	0	0	0	0	0	0	1	0	0	0	0	0	0	0	0	0	0	0	0
20150720CCB181	Inpatient	M	41	CNS neuropathy	Blood	Positive(+) 2.37	Negative(-) 0.06	Negative(-) 0.13	Negative(-) 0.13		yes	0	0	0	0	0	0	0	0	0	0	0	0	0	0	0	1	0	0	0	0	0	0	0	0	0	0	0	0
20151130CCB015	Inpatient	F	42	CNS neuropathy	Blood	Positive(+) 5.67	Negative(-) 0.16				yes	0	0	0	0	0	0	0	0	0	0	0	0	0	0	0	1	0	0	0	0	0	0	0	0	0	0	0	0
20150707CCB015	Inpatient	F	43	CNS neuropathy	Blood	Positive(+) 4.50	Negative(-) 0.21	Negative(-) 0.31	Negative(-) 0.29		yes	0	0	0	0	0	0	0	0	0	0	0	0	0	0	0	1	0	0	0	0	0	0	0	0	0	0	0	0
20150630CCB405	Inpatient	M	44	CNS neuropathy	Blood	Positive(+) 4.51	Negative(-) 0.12	Positive(+) 2.42	Positive(+) 1.77	Positive(+) 2.23	yes	0	0	0	0	0	0	0	0	0	0	0	0	0	0	0	1	0	0	0	0	0	0	0	0	0	0	0	0
20150818CCB235	Inpatient	M	46	CNS neuropathy	Blood	Positive(+) 7.46	Negative(-) 0.17	Negative(-) 0.63	Negative(-) 0.29	Positive(+) 5.46	yes	0	0	0	0	0	0	0	0	0	0	0	0	0	0	0	1	0	0	0	0	0	0	0	0	0	0	0	0
20160728CCB271	Outpatient	F	47	CNS neuropathy	Blood		Negative(-) 0.11				no	0	0	0	0	0	0	0	0	0	0	0	0	0	0	0	0	0	0	0	0	0	0	0	0	0	0	0	0
20160708CCB069	Inpatient	M	47	CNS neuropathy	Blood	Positive(+) 6.45	Negative(-) 0.09	Negative(-) 0.56			yes	0	0	0	0	0	0	0	0	0	0	0	0	0	0	0	1	0	0	0	0	0	0	0	0	0	0	0	0
20161129CCB253	Inpatient	M	48	CNS neuropathy	Blood		Negative(-) 0.18				no	0	0	0	0	0	0	0	0	0	0	0	0	0	0	0	0	0	0	0	0	0	0	0	0	0	0	0	0
20160426CCB213	Inpatient	M	48	CNS neuropathy	Blood		Negative(-) 0.19	Negative(-) 0.49			no	0	0	0	0	0	0	0	0	0	0	0	0	0	0	0	0	0	0	0	0	0	0	0	0	0	0	0	0
20160104CCB013	Inpatient	M	48	CNS neuropathy	Blood	Positive(+) 4.14	Negative(-) 0.06	Negative(-) 0.23	Negative(-) 0.23	Negative(-) 0.48	yes	0	0	0	0	0	0	0	0	0	0	0	0	0	0	0	1	0	0	0	0	0	0	0	0	0	0	0	0
20151118CCB236	Inpatient	F	48	CNS neuropathy	Blood		Negative(-) 0.20				no	0	0	0	0	0	0	0	0	0	0	0	0	0	0	0	0	0	0	0	0	0	0	0	0	0	0	0	0
20150522CCB250	Inpatient	M	49	CNS neuropathy	Blood	Positive(+) 4.32	Negative(-) 0.43	Negative(-) 0.41	Negative(-) 0.19	Positive(+) 3.87	yes	0	0	0	0	0	0	0	0	0	0	0	0	0	0	0	1	0	0	0	0	0	0	0	0	0	0	0	0
20151019CCB170	Inpatient	M	49	CNS neuropathy	Blood	Equivocal 1.06	Negative(-) 0.13				no	0	0	0	0	0	0	0	0	0	0	0	0	0	0	0	0	0	0	0	0	0	0	0	0	0	0	0	0
20140606CCB248	Inpatient	F	50	CNS neuropathy	Blood		Negative(-) 0.21				no	0	0	0	0	0	0	0	0	0	0	0	0	0	0	0	0	0	0	0	0	0	0	0	0	0	0	0	0
20170209CCB064	Inpatient	M	50	CNS neuropathy	Blood	Positive(+) 4.52	Negative(-) 0.25	Negative(-) 0.36	Negative(-) 0.22	Positive(+) 4.83	yes	0	0	0	0	0	0	0	0	0	0	0	0	0	0	0	1	0	0	0	0	0	0	0	0	0	0	0	0
20140722CCB370	Inpatient	M	51	CNS neuropathy	Blood	Positive(+) 2.19	Negative(-) 0.06				yes	0	0	0	0	0	0	0	0	0	0	0	0	0	0	0	1	0	0	0	0	0	0	0	0	0	0	0	0
20150818CCB234	Inpatient	F	51	CNS neuropathy	Blood	Positive(+) 3.63	Negative(-) 0.06	Negative(-) 0.71	Negative(-) 0.50	Positive(+) 2.40	yes	0	0	0	0	0	0	0	0	0	0	0	0	0	0	0	1	0	0	0	0	0	0	0	0	0	0	0	0
20150313CCB118	Inpatient	M	52	CNS neuropathy	Blood	Positive(+) 6.88	Negative(-) 0.13	Equivocal 0.89	Negative(-) 0.45		yes	0	0	0	0	0	0	0	0	0	0	0	0	0	0	0	1	0	0	0	0	0	0	0	0	0	0	0	0
20150306CCB082	Inpatient	F	52	CNS neuropathy	Blood	Positive(+) 2.84					yes	0	0	0	0	0	0	0	0	0	0	0	0	0	0	0	1	0	0	0	0	0	0	0	0	0	0	0	0
20140610CCB263	Inpatient	F	53	CNS neuropathy	Blood	Positive(+) 3.07	Negative(-) 0.12				yes	0	0	0	0	0	0	0	0	0	0	0	0	0	0	0	1	0	0	0	0	0	0	0	0	0	0	0	0
20170215CCB122	Inpatient	F	53	CNS neuropathy	Blood	Positive(+) 4.45	Negative(-) 0.32	Negative(-) 0.72			yes	0	0	0	0	0	0	0	0	0	0	0	0	0	0	0	1	0	0	0	0	0	0	0	0	0	0	0	0
20150709CCB073	Inpatient	M	54	CNS neuropathy	Blood	Positive(+) 6.65	Negative(-) 0.13	Negative(-) 0.79	Negative(-) 0.43		yes	0	0	0	0	0	0	0	0	0	0	0	0	0	0	0	1	0	0	0	0	0	0	0	0	0	0	0	0
20150528CCB326	Inpatient	M	55	CNS neuropathy	Blood	Positive(+) 6.83	Negative(-) 0.58	Positive(+) 3.21	Positive(+) 1.69	Positive(+) 4.23	yes	0	0	0	0	0	0	0	0	0	0	0	0	0	0	0	1	0	0	0	0	0	0	0	0	0	0	0	0
20151015CCB118	Inpatient	M	56	CNS neuropathy	Blood		Negative(-) 0.12				no	0	0	0	0	0	0	0	0	0	0	0	0	0	0	0	0	0	0	0	0	0	0	0	0	0	0	0	0
20130903CCB006	Inpatient	M	57	CNS neuropathy	Blood	Positive(+) 5.09	Negative(-) 0.07	Negative(-) 0.32	Negative(-) 0.20		yes	0	0	0	0	0	0	0	0	0	0	0	0	0	0	0	1	0	0	0	0	0	0	0	0	0	0	0	0
20151124CCB321	Outpatient	M	58	CNS neuropathy	Blood		Negative(-) 0.16				no	0	0	0	0	0	0	0	0	0	0	0	0	0	0	0	0	0	0	0	0	0	0	0	0	0	0	0	0
20150728CCB310	Inpatient	M	58	CNS neuropathy	Blood	Positive(+) 5.35	Negative(-) 0.06	Negative(-) 0.74	Negative(-) 0.71		yes	0	0	0	0	0	0	0	0	0	0	0	0	0	0	0	1	0	0	0	0	0	0	0	0	0	0	0	0
20150210CCB070	Inpatient	M	59	CNS neuropathy	Blood	Positive(+) 4.98	Negative(-) 0.10	Negative(-) 0.26	Negative(-) 0.13	Positive(+) 6.81	yes	0	0	0	0	0	0	0	0	0	0	0	0	0	0	0	1	0	0	0	0	0	0	0	0	0	0	0	0
20150104CCB017	Outpatient	M	59	CNS neuropathy	Blood		Negative(-) 0.50		Negative(-) 0.22	Positive(+) 8.31	no	0	0	0	0	0	0	0	0	0	0	0	0	0	0	0	0	0	0	0	0	0	0	0	0	0	0	0	0
20151124CCB330	Inpatient	M	59	CNS neuropathy	Blood	Positive(+) 5.52	Negative(-) 0.05	Positive(+) 2.11			yes	0	0	0	0	0	0	0	0	0	0	0	0	0	0	0	1	0	0	0	0	0	0	0	0	0	0	0	0
20161014CCB098	Inpatient	F	60	CNS neuropathy	Blood		Negative(-) 0.13	Negative(-) 0.42	Negative(-) 0.15		no	0	0	0	0	0	0	0	0	0	0	0	0	0	0	0	0	0	0	0	0	0	0	0	0	0	0	0	0
20160921CCB166	Inpatient	F	60	CNS neuropathy	Blood	Positive(+) 4.10	Negative(-) 0.25				yes	0	0	0	0	0	0	0	0	0	0	0	0	0	0	0	1	0	0	0	0	0	0	0	0	0	0	0	0
20160708CCB086	Inpatient	F	60	CNS neuropathy	Blood		Negative(-) 0.04				no	0	0	0	0	0	0	0	0	0	0	0	0	0	0	0	0	0	0	0	0	0	0	0	0	0	0	0	0
20160726CCB239	Inpatient	M	63	CNS neuropathy	Blood	Positive(+) 4.42	Negative(-) 0.27				yes	0	0	0	0	0	0	0	0	0	0	0	0	0	0	0	1	0	0	0	0	0	0	0	0	0	0	0	0
20170718CCB136	Outpatient	F	63	CNS neuropathy	Blood		Negative(-) 0.155				no	0	0	0	0	0	0	0	0	0	0	0	0	0	0	0	0	0	0	0	0	0	0	0	0	0	0	0	0
20160803CCB043	Outpatient	M	64	CNS neuropathy	Blood		Negative(-) 0.17				no	0	0	0	0	0	0	0	0	0	0	0	0	0	0	0	0	0	0	0	0	0	0	0	0	0	0	0	0
20140923CCB075	Outpatient	F	64	CNS neuropathy	Blood	Positive(+) 3.39	Negative(-) 0.07	Negative(-) 0.07	Negative(-) 0.05		yes	0	0	0	0	0	0	0	0	0	0	0	0	0	0	0	1	0	0	0	0	0	0	0	0	0	0	0	0
20150609CCB137	Outpatient	M	67	CNS neuropathy	Blood		Negative(-) 0.31				no	0	0	0	0	0	0	0	0	0	0	0	0	0	0	0	0	0	0	0	0	0	0	0	0	0	0	0	0
20160906CCB004	Inpatient	M	67	CNS neuropathy	Blood	Positive(+) 2.98	Negative(-) 0.04	Negative(-) 0.43	Equivocal 1.10		yes	0	0	0	0	0	0	0	0	0	0	0	0	0	0	0	1	0	0	0	0	0	0	0	0	0	0	0	0
20170313CCB050	Inpatient	M	72	CNS neuropathy	Blood	Positive(+) 2.16	Negative(-) 0.04	Negative(-) 0.28	Negative(-) 0.18	Positive(+) 6.69	yes	0	0	0	0	0	0	0	0	0	0	0	0	0	0	0	1	0	0	0	0	0	0	0	0	0	0	0	0
20170619CCB126	Inpatient	M	72	CNS neuropathy	Blood	Positive(+) 3.301	Negative(-) 0.399	Negative(-) 0.587			yes	0	0	0	0	0	0	0	0	0	0	0	0	0	0	0	1	0	0	0	0	0	0	0	0	0	0	0	0
20150415CCB160	Inpatient	M	73	CNS neuropathy	Blood	Positive(+) 6.33	Negative(-) 0.11	Positive(+) 3.28	Positive(+) 4.07		yes	0	0	0	0	0	0	0	0	0	0	0	0	0	0	0	1	0	0	0	0	0	0	0	0	0	0	0	0
20150402CCB017	Inpatient	M	73	CNS neuropathy	Blood	Positive(+) 6.83	Negative(-) 0.08				yes	0	0	0	0	0	0	0	0	0	0	0	0	0	0	0	1	0	0	0	0	0	0	0	0	0	0	0	0
20150626CCB319	Inpatient	F	75	CNS neuropathy	Blood	Positive(+) 5.07	Negative(-) 0.22	Negative(-) 0.74	Negative(-) 0.21		yes	0	0	0	0	0	0	0	0	0	0	0	0	0	0	0	1	0	0	0	0	0	0	0	0	0	0	0	0
20150715CCB140	Inpatient	F	75	CNS neuropathy	Blood	Positive(+) 4.84	Negative(-) 0.15	Negative(-) 0.63	Negative(-) 0.23		yes	0	0	0	0	0	0	0	0	0	0	0	0	0	0	0	1	0	0	0	0	0	0	0	0	0	0	0	0
20141115CCB094	Inpatient	M	76	CNS neuropathy	Blood	Positive(+) 8.16	Negative(-) 0.18	Positive(+) 1.62	Negative(-) 0.25	Positive(+) 4.02	yes	0	0	0	0	0	0	0	0	0	0	0	0	0	0	0	1	0	0	0	0	0	0	0	0	0	0	0	0
20141115CCB102	Outpatient	F	77	CNS neuropathy	Blood	Positive(+) 6.24	Negative(-) 0.12				yes	0	0	0	0	0	0	0	0	0	0	0	0	0	0	0	1	0	0	0	0	0	0	0	0	0	0	0	0
20150317CCB190	Inpatient	M	77	CNS neuropathy	Blood		Negative(-) 0.07	Positive(+) 1.34	Equivocal 0.99		no	0	0	0	0	0	0	0	0	0	0	0	0	0	0	0	0	0	0	0	0	0	0	0	0	0	0	0	0
20140902CCB008	Outpatient	M	81	CNS neuropathy	Blood	Positive(+) 4.26	Negative(-) 0.56	Negative(-) 0.32	Negative(-) 0.19		yes	0	0	0	0	0	0	0	0	0	0	0	0	0	0	0	1	0	0	0	0	0	0	0	0	0	0	0	0
20170626CCB193	Outpatient	M	0.2	Elevated serum liver enzymes	Blood		Positive(+) 1.544				no	0	0	0	0	0	0	0	0	0	0	0	0	0	0	0	0	0	0	0	0	0	0	0	0	0	0	0	0
20140606CCB026	Outpatient	F	0.42	Elevated serum liver enzymes	Blood	Positive(+) 2.20	Negative(-) 0.67	Positive(+) 2.70	Negative(-) 0.17		no	0	0	0	0	0	0	0	0	0	0	0	0	0	0	0	0	0	0	0	0	0	0	0	0	0	0	0	0
20160914CCB103	Outpatient	F	0.5	Elevated serum liver enzymes	Blood	Positive(+) 1.27	Negative(-) 0.22	Negative(-) 0.62	Negative(-) 0.56	Positive(+) 1.60	no	0	0	0	0	0	0	0	0	0	0	0	0	0	0	0	0	0	0	0	0	0	0	0	0	0	0	0	0
20160315CCB199	Outpatient	F	0.5	Elevated serum liver enzymes	Blood		Negative(-) 0.37				no	0	0	0	0	0	0	0	0	0	0	0	0	0	0	0	0	0	0	0	0	0	0	0	0	0	0	0	0
20150702CCB470	Outpatient	F	0.67	Elevated serum liver enzymes	Blood	Negative(-) 0.47	Negative(-) 0.28				no	0	0	0	0	0	0	0	0	0	0	0	0	0	0	0	0	0	0	0	0	0	0	0	0	0	0	0	0
20151116CCB194	Outpatient	F	1	Elevated serum liver enzymes	Blood	Positive(+) 3.90	Negative(-) 0.73	Negative(-) 0.17	Negative(-) 0.18	Negative(-) 0.14	no	0	0	0	0	0	0	0	0	0	0	0	0	0	0	0	0	0	0	0	0	0	0	0	0	0	0	0	0
20161201CCB270	Outpatient	M	1	Elevated serum liver enzymes	Blood	Positive(+) 4.58	Negative(-) 0.31	Negative(-) 0.23	Negative(-) 0.08	Positive(+) 3.28	no	0	0	0	0	0	0	0	0	0	0	0	0	0	0	0	0	0	0	0	0	0	0	0	0	0	0	0	0
20160612CCB040	Inpatient	M	1	Elevated serum liver enzymes	Blood	Positive(+) 5.13	Positive(+) 1.49	Negative(-) 0.23	Negative(-) 0.20	Positive(+) 3.60	no	0	0	0	0	0	0	0	0	0	0	0	0	0	0	0	0	0	0	0	0	0	0	0	0	0	0	0	0
20150528CCB318	Outpatient	F	1	Elevated serum liver enzymes	Blood	Negative(-) 0.46	Negative(-) 0.58	Negative(-) 0.12	Negative(-) 0.08		no	0	0	0	0	0	0	0	0	0	0	0	0	0	0	0	0	0	0	0	0	0	0	0	0	0	0	0	0
20150828CCB348	Outpatient	F	2	Elevated serum liver enzymes	Blood	Positive(+) 7.37	Negative(-) 0.20	Negative(-) 0.14	Negative(-) 0.08	Positive(+) 2.31	no	0	0	0	0	0	0	0	0	0	0	0	0	0	0	0	0	0	0	0	0	0	0	0	0	0	0	0	0
20150423CCB246	Outpatient	F	2	Elevated serum liver enzymes	Blood	Positive(+) 4.91	Negative(-) 0.42	Negative(-) 0.25	Negative(-) 0.10		no	0	0	0	0	0	0	0	0	0	0	0	0	0	0	0	0	0	0	0	0	0	0	0	0	0	0	0	0
20161109CCB088	Outpatient	F	2	Elevated serum liver enzymes	Blood		Equivocal 1.05				no	0	0	0	0	0	0	0	0	0	0	0	0	0	0	0	0	0	0	0	0	0	0	0	0	0	0	0	0
20160616CCB110	Outpatient	F	3	Elevated serum liver enzymes	Blood	Positive(+) 4.74	Negative(-) 0.27	Negative(-) 0.25	Negative(-) 0.13	Positive(+) 3.31	no	0	0	0	0	0	0	0	0	0	0	0	0	0	0	0	0	0	0	0	0	0	0	0	0	0	0	0	0
20150306CCB066	Inpatient	F	3	Elevated serum liver enzymes	Blood	Positive(+) 5.13	Negative(-) 0.49	Negative(-) 0.28	Negative(-) 0.21	Positive(+) 6.89	no	0	0	0	0	0	0	0	0	0	0	0	0	0	0	0	0	0	0	0	0	0	0	0	0	0	0	0	0
20151019CCB152	Outpatient	M	3	Elevated serum liver enzymes	Blood		Negative(-) 0.11				no	0	0	0	0	0	0	0	0	0	0	0	0	0	0	0	0	0	0	0	0	0	0	0	0	0	0	0	0
20161116CCB145	Outpatient	M	4	Elevated serum liver enzymes	Blood	Positive(+) 3.64	Positive(+) 1.39	Negative(-) 0.19	Negative(-) 0.14		no	0	0	0	0	0	0	0	0	0	0	0	0	0	0	0	0	0	0	0	0	0	0	0	0	0	0	0	0
20170313CCB052	Outpatient	F	4	Elevated serum liver enzymes	Blood	Positive(+) 4.04	Equivocal 0.96	Negative(-) 0.76	Negative(-) 0.45	Negative(-) 0.15	no	0	0	0	0	0	0	0	0	0	0	0	0	0	0	0	0	0	0	0	0	0	0	0	0	0	0	0	0
20140807CCB104	Outpatient	M	5	Elevated serum liver enzymes	Blood	Negative(-) 0.26	Negative(-) 0.47	Negative(-) 0.31	Negative(-) 0.13	Negative(-) 0.41	no	0	0	0	0	0	0	0	0	0	0	0	0	0	0	0	0	0	0	0	0	0	0	0	0	0	0	0	0
20140606CCB220	Outpatient	M	5	Elevated serum liver enzymes	Blood	Negative(-) 0.29	Equivocal 0.83	Negative(-) 0.44	Negative(-) 0.22	Negative(-) 0.58	no	0	0	0	0	0	0	0	0	0	0	0	0	0	0	0	0	0	0	0	0	0	0	0	0	0	0	0	0
20170613CCB071	Inpatient	M	7	Elevated serum liver enzymes	Blood	Negative(-) 0.158	Negative(-) 0.429		Equivocal 0.987	Negative(-) 0.130	yes	0	0	0	0	0	0	0	0	0	0	0	0	0	0	0	0	0	0	0	0	0	0	0	0	0	0	0	0
20170629CCB205	Outpatient	M	7	Elevated serum liver enzymes	Blood	Positive(+) 1.721	Positive(+) 2.566	Negative(-) 0.472	Positive(+) 2.161		yes	0	0	0	0	0	0	0	0	0	0	0	0	0	0	0	1	0	0	0	0	0	0	0	0	0	0	0	0
20150713CCB125	Outpatient	M	8	Elevated serum liver enzymes	Blood	Positive(+) 4.12	Negative(-) 0.14				yes	0	0	0	0	0	0	0	0	0	0	0	0	0	0	0	1	0	0	0	0	0	0	0	0	0	0	0	0
20160901CCB321	Outpatient	F	9	Elevated serum liver enzymes	Blood	Negative(-) 0.24	Negative(-) 0.51	Negative(-) 0.35	Negative(-) 0.35	Negative(-) 0.16	yes	1	1	1	1	1	0	0	0	0	0	1	1	1	1	1	0	0	0	0	0	0	0	0	0	0	0	0	0	24		24	17		17
20150423CCB243	Outpatient	M	9	Elevated serum liver enzymes	Blood	Positive(+) 6.48	Negative(-) 0.52	Positive(+) 1.92	Negative(-) 0.25		yes	1	1	1	1	0	0	0	0	0	0	1	1	1	1	0	1	1	1	1	0	0	0	0	0	1	1	1	0	40		40							40
20150724CCB267	Outpatient	F	9	Elevated serum liver enzymes	Blood	Positive(+) 6.66	Negative(-) 0.20	Equivocal 0.85	Negative(-) 0.43		yes	1	1	0	1	0	0	0	0	0	0	1	1	0	1	0	1	0	0	1	0	0	0	0	0	0	0	1	0	32		32
20140821CCB048	Outpatient	F	9	Elevated serum liver enzymes	Blood	Positive(+) 3.05	Negative(-) 0.61	Negative(-) 0.33	Positive(+) 2.77		yes	1	1	1	1	0	0	0	0	0	0	1	1	1	1	0	1	1	1	1	0	0	0	0	0	1	1	1	0	30		30							28
20140731CCB089	Outpatient	M	10	Elevated serum liver enzymes	Blood	Positive(+) 4.84	Negative(-) 0.09	Negative(-) 0.35	Negative(-) 0.12		yes	0	0	0	0	0	0	0	0	0	0	0	0	0	0	0	1	0	0	0	0	0	0	0	0	0	0	0	0
20150720CCB216	Outpatient	M	11	Elevated serum liver enzymes	Blood	Positive(+) 3.91	Negative(-) 0.08	Negative(-) 0.45	Negative(-) 0.31		yes	0	0	0	0	0	0	0	0	0	0	0	0	0	0	0	1	0	0	0	0	0	0	0	0	0	0	0	0
20140828CCB116	Outpatient	M	12	Elevated serum liver enzymes	Blood	Positive(+) 3.32	Negative(-) 0.09	Negative(-) 0.49	Negative(-) 0.22	Positive(+) 2.49	yes	0	0	0	0	0	0	0	0	0	0	0	0	0	0	0	1	0	0	0	0	0	0	0	0	0	0	0	0
20160823CCB208	Outpatient	M	12	Elevated serum liver enzymes	Blood	Positive(+) 3.28	Negative(-) 0.11	Negative(-) 0.48	Negative(-) 0.27		yes	0	0	0	0	0	0	0	0	0	0	0	0	0	0	0	1	0	0	0	0	0	0	0	0	0	0	0	0
20150624CCB314	Outpatient	M	12	Elevated serum liver enzymes	Blood	Negative(-) 0.19		Equivocal 1.04			yes	0	0	0	0	0	0	0	0	0	0	0	0	0	0	0	0	0	0	0	0	0	0	0	0	0	0	0	0
20150713CCB129	Outpatient	M	12	Elevated serum liver enzymes	Blood	Positive(+) 3.81	Negative(-) 0.41				yes	0	0	0	0	0	0	0	0	0	0	0	0	0	0	0	1	0	0	0	0	1	0	0	0	1	0	0	0
20160503CCB012	Outpatient	M	13	Elevated serum liver enzymes	Blood	Positive(+) 1.78	Negative(-) 0.11	Positive(+) 1.51	Positive(+) 1.48	Positive(+) 4.17	yes	0	0	0	0	0	1	1	1	1	1	1	1	1	1	1	1	0	0	0	0	1	1	1	1	1	1	1	1		114	114		75	75		75	75
20150605CCB112	Inpatient	F	13	Elevated serum liver enzymes	Blood	Positive(+) 7.19	Negative(-) 0.13	Negative(-) 0.22	Negative(-) 0.10	Positive(+) 8.19	yes	0	0	0	0	0	1	0	1	1	1	1	0	1	1	1	1	0	0	0	0	0	1	1	1	0	1	1	1		100	100		66	66		71	71
20160413CCB099	Outpatient	M	13	Elevated serum liver enzymes	Blood	Positive(+) 6.04	Negative(-) 0.20				yes	0	0	0	0	0	0	0	0	0	0	0	0	0	0	0	1	0	0	0	0	0	0	0	0	0	0	0	0
20170414CCB108	Outpatient	M	13	Elevated serum liver enzymes	Blood		Negative(-) 0.523				no	0	0	0	0	0	0	0	0	0	0	0	0	0	0	0	0	0	0	0	0	0	0	0	0	0	0	0	0
20170303CCB262	Outpatient	F	14	Elevated serum liver enzymes	Blood	Negative(-) 0.13	Negative(-) 0.10		Negative(-) 0.17		yes	0	0	0	0	0	1	1	0	1	0	1	1	0	1	0	0	0	0	0	0	0	0	0	0	0	0	0	0		120	120
20140708CCB271	Outpatient	M	14	Elevated serum liver enzymes	Blood	Positive(+) 1.73	Negative(-) 0.07				yes	0	0	0	0	0	0	0	0	0	0	0	0	0	0	0	1	0	0	0	0	0	0	0	0	0	0	0	0
20160317CCB253	Outpatient	M	14	Elevated serum liver enzymes	Blood		Positive(+) 1.12				no	0	0	0	0	0	0	0	0	0	0	0	0	0	0	0	0	0	0	0	0	0	0	0	0	0	0	0	0
20161024CCB163	Inpatient	F	15	Elevated serum liver enzymes	Blood	Negative(-) 0.45	Negative(-) 0.46	Equivocal 0.89	Equivocal 1.05	Negative(-) 0.28	yes	0	0	0	0	0	1	0	0	0	0	1	0	0	0	0	0	0	0	0	0	0	0	0	0	0	0	0	0		136	136
20170217CCB145	Inpatient	M	15	Elevated serum liver enzymes	Blood	Positive(+) 6.06	Negative(-) 0.24	Positive(+) 1.78	Equivocal 1.09	Positive(+) 2.19	yes	0	0	0	0	0	0	0	0	0	0	0	0	0	0	0	1	0	0	0	0	0	0	0	0	0	0	0	0
20170412CCB081	Outpatient	M	15	Elevated serum liver enzymes	Blood	Positive(+) 2.170	Negative(-) 0.213	Negative(-) 0.228	Negative(-) 0.111	Positive(+) 2.431	yes	0	0	0	0	0	0	0	0	0	0	0	0	0	0	0	1	0	0	0	0	0	0	0	0	0	0	0	0
20160122CCB336	Outpatient	M	15	Elevated serum liver enzymes	Blood		Negative(-) 0.15				no	0	0	0	0	0	0	0	0	0	0	0	0	0	0	0	0	0	0	0	0	0	0	0	0	0	0	0	0
20160323CCB333	Outpatient	M	15	Elevated serum liver enzymes	Blood		Negative(-) 0.07				no	0	0	0	0	0	0	0	0	0	0	0	0	0	0	0	0	0	0	0	0	0	0	0	0	0	0	0	0
20160122CCB340	Outpatient	F	15	Elevated serum liver enzymes	Blood		Positive(+) 7.16				no	0	0	0	0	0	0	0	0	0	0	0	0	0	0	0	0	0	0	0	0	0	0	0	0	0	0	0	0
20170613CCB087	Outpatient	F	15	Elevated serum liver enzymes	Blood		Positive(+) 6.196				no	0	0	0	0	0	0	0	0	0	0	0	0	0	0	0	0	0	0	0	0	0	0	0	0	0	0	0	0
20140612CCB316	Outpatient	M	15	Elevated serum liver enzymes	Blood		Negative(-) 0.17				no	0	0	0	0	0	0	0	0	0	0	0	0	0	0	0	0	0	0	0	0	0	0	0	0	0	0	0	0
20170104CCB011	Outpatient	F	15	Elevated serum liver enzymes	Blood	Positive(+) 4.50	Positive(+) 5.85	Positive(+) 2.76	Positive(+) 2.08	Positive(+) 3.94	yes	0	0	0	0	0	0	0	0	0	1	0	0	0	0	1	1	0	0	0	0	0	0	0	1	0	0	0	1					86	86		88	88
20170720CCB155	Outpatient	F	16	Elevated serum liver enzymes	Blood	Positive(+) 1.652	Negative(-) 0.210	Negative(-) 0.320	Negative(-) 0.211	Positive(+) 2.438	yes	0	0	0	0	0	1	1	1	1	0	1	1	1	1	0	1	0	0	0	0	1	1	1	0	1	1	1	0		142	142
20160912CCB080	Outpatient	M	16	Elevated serum liver enzymes	Blood	Positive(+) 1.69	Negative(-) 0.06	Negative(-) 0.26	Negative(-) 0.22		yes	0	0	0	0	0	0	0	0	0	0	0	0	0	0	0	1	0	0	0	0	0	0	0	0	0	0	0	0
20170609CCB061	Inpatient	F	16	Elevated serum liver enzymes	Blood		Negative(-) 0.232				no	0	0	0	0	0	0	0	0	0	0	0	0	0	0	0	0	0	0	0	0	0	0	0	0	0	0	0	0
20140923CCB076	Outpatient	F	16	Elevated serum liver enzymes	Blood	Positive(+) 2.08	Negative(-) 0.17	Positive(+) 1.38	Negative(-) 0.34		yes	0	0	0	0	0	0	0	0	0	0	0	0	0	0	0	1	0	0	0	0	0	0	0	0	0	0	0	0
20160309CCB124	Outpatient	M	16	Elevated serum liver enzymes	Blood		Negative(-) 0.13				no	0	0	0	0	0	0	0	0	0	0	0	0	0	0	0	0	0	0	0	0	0	0	0	0	0	0	0	0
20160616CCB121	Outpatient	M	17	Elevated serum liver enzymes	Blood		Negative(-) 0.15	Negative(-) 0.25	Negative(-) 0.22		no	0	0	0	0	0	0	0	0	0	0	0	0	0	0	0	0	0	0	0	0	0	0	0	0	0	0	0	0
20160726CCB230	Outpatient	F	17	Elevated serum liver enzymes	Blood	Positive(+) 2.43	Positive(+) 6.91	Equivocal 0.92	Positive(+) 1.14		yes	0	0	0	0	0	1	1	0	0	0	1	1	0	0	0	1	0	0	0	0	1	0	0	0	1	0	0	0		146	146
20130903CCB119	Outpatient	F	17	Elevated serum liver enzymes	Blood		Negative(-) 0.23				no	0	0	0	0	0	0	0	0	0	0	0	0	0	0	0	0	0	0	0	0	0	0	0	0	0	0	0	0
20160301CCB350	Outpatient	F	17	Elevated serum liver enzymes	Blood		Positive(+) 1.90	Positive(+) 1.11	Positive(+) 6.95	Negative(-) 0.26	no	0	0	0	0	0	0	0	0	0	0	0	0	0	0	0	0	0	0	0	0	0	0	0	0	0	0	0	0
20151228CCB423	Outpatient	M	17	Elevated serum liver enzymes	Blood		Negative(-) 0.10	Negative(-) 0.35	Negative(-) 0.30	Positive(+) 3.64	no	0	0	0	0	0	0	0	0	0	0	0	0	0	0	0	0	0	0	0	0	0	0	0	0	0	0	0	0
20150909CCB022	Outpatient	M	17	Elevated serum liver enzymes	Blood	Positive(+) 4.89	Negative(-) 0.10	Negative(-) 0.58	Negative(-) 0.50		yes	0	0	0	0	0	0	0	0	0	0	0	0	0	0	0	1	0	0	0	0	0	0	0	0	0	0	0	0
20161026CCB201	Outpatient	F	18	Elevated serum liver enzymes	Blood		Negative(-) 0.19				no	0	0	0	0	0	0	0	0	0	0	0	0	0	0	0	0	0	0	0	0	0	0	0	0	0	0	0	0
20150619CCB261	Outpatient	M	18	Elevated serum liver enzymes	Blood	Positive(+) 5.38	Negative(-) 0.26				yes	0	0	0	0	0	0	0	0	0	0	0	0	0	0	0	1	0	0	0	0	0	0	0	0	0	0	0	0
20150227CCB228	Outpatient	F	18	Elevated serum liver enzymes	Blood		Negative(-) 0.28				no	0	0	0	0	0	0	0	0	0	0	0	0	0	0	0	0	0	0	0	0	0	0	0	0	0	0	0	0
20141202CCB020	Outpatient	F	18	Elevated serum liver enzymes	Blood	Positive(+) 6.34	Negative(-) 0.68				yes	0	0	0	0	0	0	0	0	0	0	0	0	0	0	0	1	0	0	0	0	0	0	0	0	0	0	0	0
20140731CCB457	Outpatient	M	19	Elevated serum liver enzymes	Blood		Negative(-) 0.08				no	0	0	0	0	0	0	0	0	0	0	0	0	0	0	0	0	0	0	0	0	0	0	0	0	0	0	0	0
20170629CCB208	Outpatient	M	19	Elevated serum liver enzymes	Blood		Positive(+) 7.990		Equivocal 0.953	Negative(-) 0.096	no	0	0	0	0	0	0	0	0	0	0	0	0	0	0	0	0	0	0	0	0	0	0	0	0	0	0	0	0
20140930CCB432	Outpatient	M	19	Elevated serum liver enzymes	Blood					Negative(-) 0.71	no	0	0	0	0	0	0	0	0	0	0	0	0	0	0	0	0	0	0	0	0	0	0	0	0	0	0	0	0
20140523CCB104	Outpatient	F	19	Elevated serum liver enzymes	Blood			Equivocal 1.03	Negative(-) 0.46	Positive(+) 6.27	no	0	0	0	0	0	0	0	0	0	0	0	0	0	0	0	0	0	0	0	0	0	0	0	0	0	0	0	0
20150921CCB155	Outpatient	M	19	Elevated serum liver enzymes	Blood		Negative(-) 0.08	Negative(-) 0.28	Negative(-) 0.09		no	0	0	0	0	0	0	0	0	0	0	0	0	0	0	0	0	0	0	0	0	0	0	0	0	0	0	0	0
20150113CCB110	Inpatient	M	20	Elevated serum liver enzymes	Blood	Positive(+) 6.08	Negative(-) 0.09			Positive(+) 6.90	yes	0	0	0	0	0	0	0	0	0	0	0	0	0	0	0	1	0	0	0	0	0	0	0	0	0	0	0	0
20140902CCB228	Inpatient	M	20	Elevated serum liver enzymes	Blood		Negative(-) 0.06				no	0	0	0	0	0	0	0	0	0	0	0	0	0	0	0	0	0	0	0	0	0	0	0	0	0	0	0	0
20150724CCB292	Outpatient	F	20	Elevated serum liver enzymes	Blood		Positive(+) 3.75				no	0	0	0	0	0	0	0	0	0	0	0	0	0	0	0	0	0	0	0	0	0	0	0	0	0	0	0	0
20170726CCB211	Outpatient	M	20	Elevated serum liver enzymes	Blood	Positive(+) 3.695	Positive(+) 4.672				yes	0	0	0	0	0	0	0	0	0	0	0	0	0	0	0	1	0	0	0	0	0	0	0	0	0	0	0	0
20150810CCB118	Outpatient	F	20	Elevated serum liver enzymes	Blood	Equivocal 0.82	Positive(+) 2.49	Negative(-) 0.44			no	0	0	0	0	0	0	0	0	0	0	0	0	0	0	0	0	0	0	0	0	0	0	0	0	0	0	0	0
20140814CCB285	Outpatient	F	20	Elevated serum liver enzymes	Blood		Positive(+) 2.13				no	0	0	0	0	0	0	0	0	0	0	0	0	0	0	0	0	0	0	0	0	0	0	0	0	0	0	0	0
20150728CCB308	Outpatient	F	20	Elevated serum liver enzymes	Blood	Positive(+) 7.33	Negative(-) 0.25	Negative(-) 0.73	Negative(-) 0.48		yes	0	0	0	0	0	0	0	0	0	0	0	0	0	0	0	1	0	0	0	0	0	0	0	0	0	0	0	0
20140701CCB102	Outpatient	M	21	Elevated serum liver enzymes	Blood	Positive(+) 3.35	Negative(-) 0.12	Negative(-) 0.19	Negative(-) 0.19	Positive(+) 4.33	yes	0	0	0	0	0	0	0	0	0	0	0	0	0	0	0	1	0	0	0	0	0	0	0	0	0	0	0	0
20141219CCB182	Outpatient	F	21	Elevated serum liver enzymes	Blood		Negative(-) 0.12	Negative(-) 0.42		Positive(+) 5.08	no	0	0	0	0	0	0	0	0	0	0	0	0	0	0	0	0	0	0	0	0	0	0	0	0	0	0	0	0
20140814CCB279	Outpatient	M	21	Elevated serum liver enzymes	Blood		Negative(-) 0.09				no	0	0	0	0	0	0	0	0	0	0	0	0	0	0	0	0	0	0	0	0	0	0	0	0	0	0	0	0
20160118CCB240	Outpatient	M	21	Elevated serum liver enzymes	Blood		Negative(-) 0.13				no	0	0	0	0	0	0	0	0	0	0	0	0	0	0	0	0	0	0	0	0	0	0	0	0	0	0	0	0
20170215CCB126	Outpatient	M	21	Elevated serum liver enzymes	Blood		Negative(-) 0.25				no	0	0	0	0	0	0	0	0	0	0	0	0	0	0	0	0	0	0	0	0	0	0	0	0	0	0	0	0
20170207CCB042	Outpatient	M	21	Elevated serum liver enzymes	Blood		Negative(-) 0.26				no	0	0	0	0	0	0	0	0	0	0	0	0	0	0	0	0	0	0	0	0	0	0	0	0	0	0	0	0
20150626CCB329	Outpatient	F	22	Elevated serum liver enzymes	Blood	Positive(+) 2.73	Negative(-) 0.15	Negative(-) 0.53	Negative(-) 0.36	Positive(+) 5.12	yes	0	0	0	0	0	0	0	0	0	0	0	0	0	0	0	1	0	0	0	0	0	0	0	0	0	0	0	0
20160628CCB202	Inpatient	M	22	Elevated serum liver enzymes	Blood	Positive(+) 5.47	Negative(-) 0.14	Negative(-) 0.60	Negative(-) 0.76		yes	0	0	0	0	0	0	0	0	0	0	0	0	0	0	0	1	0	0	0	0	0	0	0	0	0	0	0	0
20140527CCB106	Outpatient	M	22	Elevated serum liver enzymes	Blood		Positive(+) 5.56	Negative(-) 0.78	Positive(+) 3.05		no	0	0	0	0	0	0	0	0	0	0	0	0	0	0	0	0	0	0	0	0	0	0	0	0	0	0	0	0
20130903CCB136	Outpatient	F	22	Elevated serum liver enzymes	Blood		Negative(-) 0.09				no	0	0	0	0	0	0	0	0	0	0	0	0	0	0	0	0	0	0	0	0	0	0	0	0	0	0	0	0
20150504CCB029	Outpatient	F	22	Elevated serum liver enzymes	Blood		Negative(-) 0.06				no	0	0	0	0	0	0	0	0	0	0	0	0	0	0	0	0	0	0	0	0	0	0	0	0	0	0	0	0
20150210CCB091	Outpatient	M	22	Elevated serum liver enzymes	Blood	Negative(-) 0.27	Negative(-) 0.27				yes	0	0	0	0	0	0	0	0	0	0	0	0	0	0	0	0	0	0	0	0	0	0	0	0	0	0	0	0
20140807CCB242	Outpatient	M	22	Elevated serum liver enzymes	Blood		Positive(+) 1.38				no	0	0	0	0	0	0	0	0	0	0	0	0	0	0	0	0	0	0	0	0	0	0	0	0	0	0	0	0
20151116CCB208	Outpatient	M	23	Elevated serum liver enzymes	Blood		Negative(-) 0.09	Negative(-) 0.38	Negative(-) 0.23		no	0	0	0	0	0	0	0	0	0	0	0	0	0	0	0	0	0	0	0	0	0	0	0	0	0	0	0	0
20141230CCB259	Outpatient	F	23	Elevated serum liver enzymes	Blood	Positive(+) 3.95	Negative(-) 0.16	Positive(+) 1.51	Positive(+) 1.32		yes	0	0	0	0	0	1	0	0	0	0	1	0	0	0	0	1	0	0	0	0	0	0	0	0	0	0	0	0		162	162
20150720CCB207	Outpatient	F	23	Elevated serum liver enzymes	Blood	Positive(+) 3.62	Negative(-) 0.20				yes	0	0	0	0	0	0	0	0	0	0	0	0	0	0	0	1	0	0	0	0	0	0	0	0	0	0	0	0
20140814CCB291	Outpatient	M	23	Elevated serum liver enzymes	Blood		Negative(-) 0.22				no	0	0	0	0	0	0	0	0	0	0	0	0	0	0	0	0	0	0	0	0	0	0	0	0	0	0	0	0
20140701CCB222	Outpatient	F	24	Elevated serum liver enzymes	Blood		Negative(-) 0.18				no	0	0	0	0	0	0	0	0	0	0	0	0	0	0	0	0	0	0	0	0	0	0	0	0	0	0	0	0
20140603CCB003	Outpatient	F	24	Elevated serum liver enzymes	Blood	Positive(+) 2.92	Negative(-) 0.40	Negative(-) 0.15	Negative(-) 0.14		yes	0	0	0	0	0	0	0	0	0	0	0	0	0	0	0	1	0	0	0	0	0	0	0	0	0	0	0	0
20170418CCB141	Outpatient	F	25	Elevated serum liver enzymes	Blood		Negative(-) 0.201	Negative(-) 0.177	Negative(-) 0.096		no	0	0	0	0	0	0	0	0	0	0	0	0	0	0	0	0	0	0	0	0	0	0	0	0	0	0	0	0
20170508CCB060	Outpatient	M	25	Elevated serum liver enzymes	Blood		Negative(-) 0.079	Equivocal 0.900	Negative(-) 0.151		no	0	0	0	0	0	0	0	0	0	0	0	0	0	0	0	0	0	0	0	0	0	0	0	0	0	0	0	0
20140828CCB388	Outpatient	F	25	Elevated serum liver enzymes	Blood	Positive(+) 1.51	Negative(-) 0.22		Negative(-) 0.35		yes	0	0	0	0	0	0	0	0	1	0	0	0	0	1	0	1	0	0	0	0	0	0	1	0	0	0	1	0
20141223CCB231	Outpatient	F	25	Elevated serum liver enzymes	Blood		Equivocal 0.96	Positive(+) 1.47	Positive(+) 1.50		no	0	0	0	0	0	0	0	0	0	0	0	0	0	0	0	0	0	0	0	0	0	0	0	0	0	0	0	0
20150324CCB273	Outpatient	F	25	Elevated serum liver enzymes	Blood	Positive(+) 5.86	Negative(-) 0.62				yes	0	0	0	0	0	1	1	0	0	0	1	1	0	0	0	1	0	0	0	0	1	0	0	0	1	0	0	0		170	170
20141225CCB252	Outpatient	F	25	Elevated serum liver enzymes	Blood		Positive(+) 3.23				no	0	0	0	0	0	0	0	0	0	0	0	0	0	0	0	0	0	0	0	0	0	0	0	0	0	0	0	0
20160630CCB262	Outpatient	M	25	Elevated serum liver enzymes	Blood		Negative(-) 0.08	Positive(+) 1.72	Negative(-) 0.39	Positive(+) 4.31	no	0	0	0	0	0	0	0	0	0	0	0	0	0	0	0	0	0	0	0	0	0	0	0	0	0	0	0	0
20150512CCB130	Outpatient	M	25	Elevated serum liver enzymes	Blood		Negative(-) 0.07	Positive(+) 2.15	Positive(+) 1.50	Positive(+) 7.22	no	0	0	0	0	0	0	0	0	0	0	0	0	0	0	0	0	0	0	0	0	0	0	0	0	0	0	0	0
20160628CCB233	Outpatient	M	25	Elevated serum liver enzymes	Blood		Negative(-) 0.44		Positive(+) 1.93		no	0	0	0	0	0	0	0	0	0	0	0	0	0	0	0	0	0	0	0	0	0	0	0	0	0	0	0	0
20150603CCB047	Outpatient	M	25	Elevated serum liver enzymes	Blood		Negative(-) 0.08				no	0	0	0	0	0	0	0	0	0	0	0	0	0	0	0	0	0	0	0	0	0	0	0	0	0	0	0	0
20160919CCB138	Outpatient	M	25	Elevated serum liver enzymes	Blood		Negative(-) 0.11				no	0	0	0	0	0	0	0	0	0	0	0	0	0	0	0	0	0	0	0	0	0	0	0	0	0	0	0	0
20151106CCB075	Outpatient	M	25	Elevated serum liver enzymes	Blood		Negative(-) 0.08				no	0	0	0	0	0	0	0	0	0	0	0	0	0	0	0	0	0	0	0	0	0	0	0	0	0	0	0	0
20150113CCB108	Outpatient	M	26	Elevated serum liver enzymes	Blood	Positive(+) 3.82	Negative(-) 0.14	Positive(+) 1.59	Positive(+) 1.15	Positive(+) 2.72	yes	0	0	0	0	0	0	0	0	0	0	0	0	0	0	0	1	0	0	0	0	0	0	0	0	0	0	0	0
20150409CCB075	Outpatient	F	26	Elevated serum liver enzymes	Blood	Positive(+) 3.45	Negative(-) 0.23	Positive(+) 2.37	Negative(-) 0.55	Positive(+) 7.28	yes	0	0	0	0	0	0	0	0	0	0	0	0	0	0	0	1	0	0	0	0	0	0	0	0	0	0	0	0
20140606CCB224	Outpatient	F	26	Elevated serum liver enzymes	Blood	Positive(+) 2.90	Negative(-) 0.28	Negative(-) 0.21	Negative(-) 0.10	Positive(+) 7.74	yes	0	0	0	0	0	0	0	0	0	0	0	0	0	0	0	1	0	0	0	0	0	0	0	0	0	0	0	0
20160728CCB267	Outpatient	M	26	Elevated serum liver enzymes	Blood	Positive(+) 5.25	Negative(-) 0.37		Positive(+) 4.04		yes	0	0	0	0	0	0	0	0	0	0	0	0	0	0	0	1	0	0	0	0	0	0	0	0	0	0	0	0
20160106CCB090	Inpatient	F	26	Elevated serum liver enzymes	Blood		Negative(-) 0.04				no	0	0	0	0	0	0	0	0	0	0	0	0	0	0	0	0	0	0	0	0	0	0	0	0	0	0	0	0
20160126CCB383	Outpatient	M	26	Elevated serum liver enzymes	Blood		Negative(-) 0.07				no	0	0	0	0	0	0	0	0	0	0	0	0	0	0	0	0	0	0	0	0	0	0	0	0	0	0	0	0
20170728CCB233	Outpatient	M	26	Elevated serum liver enzymes	Blood	Positive(+) 2.131	Negative(-) 0.176				yes	0	0	0	0	0	0	0	0	0	0	0	0	0	0	0	1	0	0	0	0	0	0	0	0	0	0	0	0
20150514CCB163	Outpatient	M	26	Elevated serum liver enzymes	Blood		Negative(-) 0.22				no	0	0	0	0	0	0	0	0	0	0	0	0	0	0	0	0	0	0	0	0	0	0	0	0	0	0	0	0
20160523CCB205	Outpatient	M	26	Elevated serum liver enzymes	Blood		Negative(-) 0.24				no	0	0	0	0	0	0	0	0	0	0	0	0	0	0	0	0	0	0	0	0	0	0	0	0	0	0	0	0
20140814CCB109	Outpatient	F	26	Elevated serum liver enzymes	Blood		Negative(-) 0.21	Negative(-) 0.20	Negative(-) 0.07	Positive(+) 4.08	no	0	0	0	0	0	0	0	0	0	0	0	0	0	0	0	0	0	0	0	0	0	0	0	0	0	0	0	0
20161111CCB102	Outpatient	M	27	Elevated serum liver enzymes	Blood	Positive(+) 4.59	Negative(-) 0.38	Negative(-) 0.26	Negative(-) 0.19	Positive(+) 3.26	yes	0	0	0	0	0	0	0	0	0	0	0	0	0	0	0	1	0	0	0	0	0	0	0	0	0	0	0	0
20150601CCB015	Outpatient	F	27	Elevated serum liver enzymes	Blood		Negative(-) 0.08		Negative(-) 0.18		no	0	0	0	0	0	0	0	0	0	0	0	0	0	0	0	0	0	0	0	0	0	0	0	0	0	0	0	0
20140909CCB268	Outpatient	M	27	Elevated serum liver enzymes	Blood		Negative(-) 0.11	Positive(+) 1.75	Positive(+) 5.33	Positive(+) 1.53	no	0	0	0	0	0	0	0	0	0	0	0	0	0	0	0	0	0	0	0	0	0	0	0	0	0	0	0	0
20151214CCB182	Outpatient	F	27	Elevated serum liver enzymes	Blood		Negative(-) 0.08				no	0	0	0	0	0	0	0	0	0	0	0	0	0	0	0	0	0	0	0	0	0	0	0	0	0	0	0	0
20150707CCB043	Outpatient	F	27	Elevated serum liver enzymes	Blood		Negative(-) 0.43	Equivocal 0.99		Positive(+) 3.54	no	0	0	0	0	0	0	0	0	0	0	0	0	0	0	0	0	0	0	0	0	0	0	0	0	0	0	0	0
20161205CCB016	Outpatient	M	28	Elevated serum liver enzymes	Blood	Positive(+) 3.32	Negative(-) 0.31	Equivocal 0.81	Negative(-) 0.38	Positive(+) 2.69	yes	0	0	0	0	0	0	0	0	0	0	0	0	0	0	0	1	0	0	0	0	0	0	0	0	0	0	0	0
20160331CCB465	Inpatient	M	28	Elevated serum liver enzymes	Blood	Positive(+) 5.76	Negative(-) 0.36	Positive(+) 1.25	Positive(+) 1.87	Positive(+) 2.93	yes	0	0	0	0	0	0	0	0	0	0	0	0	0	0	0	1	0	0	0	0	0	0	0	0	0	0	0	0
20161209CCB073	Outpatient	F	28	Elevated serum liver enzymes	Blood	Positive(+) 5.42	Negative(-) 0.10		Negative(-) 0.17		yes	0	0	0	0	0	0	0	0	0	0	0	0	0	0	0	1	0	0	0	0	0	0	0	0	0	0	0	0
20160914CCB113	Outpatient	M	28	Elevated serum liver enzymes	Blood		Negative(-) 0.08				no	0	0	0	0	0	0	0	0	0	0	0	0	0	0	0	0	0	0	0	0	0	0	0	0	0	0	0	0
20140704CCB257	Outpatient	M	28	Elevated serum liver enzymes	Blood		Negative(-) 0.18				no	0	0	0	0	0	0	0	0	0	0	0	0	0	0	0	0	0	0	0	0	0	0	0	0	0	0	0	0
20160517CCB150	Outpatient	M	28	Elevated serum liver enzymes	Blood		Negative(-) 0.19				no	0	0	0	0	0	0	0	0	0	0	0	0	0	0	0	0	0	0	0	0	0	0	0	0	0	0	0	0
20141209CCB086	Outpatient	M	28	Elevated serum liver enzymes	Blood		Negative(-) 0.70	Negative(-) 0.67	Equivocal 1.06		no	0	0	0	0	0	0	0	0	0	0	0	0	0	0	0	0	0	0	0	0	0	0	0	0	0	0	0	0
20170615CCB108	Outpatient	F	28	Elevated serum liver enzymes	Blood	Positive(+) 4.546		Equivocal 0.956	Equivocal 0.823		yes	0	0	0	0	0	0	0	0	0	0	0	0	0	0	0	1	0	0	0	0	0	0	0	0	0	0	0	0
20160803CCB023	Outpatient	F	28	Elevated serum liver enzymes	Blood	Positive(+) 6.16	Negative(-) 0.10	Positive(+) 1.22	Negative(-) 0.59		yes	0	0	0	0	0	0	0	0	0	0	0	0	0	0	0	1	0	0	0	0	0	0	0	0	0	0	0	0
20161116CCB154	Outpatient	F	29	Elevated serum liver enzymes	Blood	Positive(+) 3.30	Negative(-) 0.30		Negative(-) 0.12		yes	0	0	0	0	0	0	0	0	0	0	0	0	0	0	0	1	0	0	0	0	0	0	0	0	0	0	0	0
20150506CCB066	Outpatient	M	29	Elevated serum liver enzymes	Blood		Negative(-) 0.09				no	0	0	0	0	0	0	0	0	0	0	0	0	0	0	0	0	0	0	0	0	0	0	0	0	0	0	0	0
20160712CCB115	Outpatient	M	29	Elevated serum liver enzymes	Blood		Negative(-) 0.12				no	0	0	0	0	0	0	0	0	0	0	0	0	0	0	0	0	0	0	0	0	0	0	0	0	0	0	0	0
20160405CCB021	Inpatient	F	29	Elevated serum liver enzymes	Blood		Negative(-) 0.15				no	0	0	0	0	0	0	0	0	0	0	0	0	0	0	0	0	0	0	0	0	0	0	0	0	0	0	0	0
20141225CCB250	Outpatient	M	29	Elevated serum liver enzymes	Blood		Negative(-) 0.30				no	0	0	0	0	0	0	0	0	0	0	0	0	0	0	0	0	0	0	0	0	0	0	0	0	0	0	0	0
20151222CCB324	Outpatient	F	29	Elevated serum liver enzymes	Blood		Negative(-) 0.34				no	0	0	0	0	0	0	0	0	0	0	0	0	0	0	0	0	0	0	0	0	0	0	0	0	0	0	0	0
20150429CCB324	Outpatient	M	29	Elevated serum liver enzymes	Blood	Positive(+) 4.27					yes	0	0	0	0	0	0	0	0	0	0	0	0	0	0	0	1	0	0	0	0	0	0	0	0	0	0	0	0
20160301CCB322	Outpatient	F	29	Elevated serum liver enzymes	Blood	Positive(+) 4.26	Negative(-) 0.19	Negative(-) 0.35	Negative(-) 0.52		yes	0	0	0	0	0	0	0	0	0	0	0	0	0	0	0	1	0	0	0	0	0	0	0	0	0	0	0	0
20160311CCB157	Outpatient	F	29	Elevated serum liver enzymes	Blood		Negative(-) 0.16				no	0	0	0	0	0	0	0	0	0	0	0	0	0	0	0	0	0	0	0	0	0	0	0	0	0	0	0	0
20150603CCB046	Outpatient	M	29	Elevated serum liver enzymes	Blood		Negative(-) 0.37				no	0	0	0	0	0	0	0	0	0	0	0	0	0	0	0	0	0	0	0	0	0	0	0	0	0	0	0	0
20160106CCB081	Outpatient	M	29	Elevated serum liver enzymes	Blood		Negative(-) 0.21				no	0	0	0	0	0	0	0	0	0	0	0	0	0	0	0	0	0	0	0	0	0	0	0	0	0	0	0	0
20150106CCB030	Outpatient	F	29	Elevated serum liver enzymes	Blood	Positive(+) 5.41	Negative(-) 0.20	Negative(-) 0.26	Negative(-) 0.20		yes	0	0	0	0	0	1	1	0	1	0	1	1	0	1	0	1	0	0	0	0	1	0	1	0	1	0	1	0		185	185
20150728CCB320	Outpatient	M	30	Elevated serum liver enzymes	Blood	Positive(+) 5.46	Equivocal 0.89	Positive(+) 2.22	Positive(+) 2.43	Positive(+) 3.69	yes	0	0	0	0	0	0	0	0	0	0	0	0	0	0	0	1	0	0	0	0	0	0	0	0	0	0	0	0
20160311CCB159	Outpatient	F	30	Elevated serum liver enzymes	Blood		Negative(-) 0.13				no	0	0	0	0	0	0	0	0	0	0	0	0	0	0	0	0	0	0	0	0	0	0	0	0	0	0	0	0
20150303CCB042	Outpatient	F	30	Elevated serum liver enzymes	Blood				Negative(-) 0.30		no	0	0	0	0	0	0	0	0	0	0	0	0	0	0	0	0	0	0	0	0	0	0	0	0	0	0	0	0
20170106CCB050	Outpatient	M	30	Elevated serum liver enzymes	Blood		Negative(-) 0.15				no	0	0	0	0	0	0	0	0	0	0	0	0	0	0	0	0	0	0	0	0	0	0	0	0	0	0	0	0
20151130CCB026	Outpatient	M	31	Elevated serum liver enzymes	Blood		Negative(-) 0.23	Positive(+) 1.35	Negative(-) 0.74		no	0	0	0	0	0	0	0	0	0	0	0	0	0	0	0	0	0	0	0	0	0	0	0	0	0	0	0	0
20151210CCB138	Outpatient	M	31	Elevated serum liver enzymes	Blood		Negative(-) 0.06				no	0	0	0	0	0	0	0	0	0	0	0	0	0	0	0	0	0	0	0	0	0	0	0	0	0	0	0	0
20151118CCB238	Outpatient	F	31	Elevated serum liver enzymes	Blood		Negative(-) 0.15				no	0	0	0	0	0	0	0	0	0	0	0	0	0	0	0	0	0	0	0	0	0	0	0	0	0	0	0	0
20150413CCB138	Outpatient	F	31	Elevated serum liver enzymes	Blood		Negative(-) 0.23				no	0	0	0	0	0	0	0	0	0	0	0	0	0	0	0	0	0	0	0	0	0	0	0	0	0	0	0	0
20160706CCB048	Outpatient	F	31	Elevated serum liver enzymes	Blood		Negative(-) 0.26				no	0	0	0	0	0	0	0	0	0	0	0	0	0	0	0	0	0	0	0	0	0	0	0	0	0	0	0	0
20150109CCB085	Outpatient	M	31	Elevated serum liver enzymes	Blood		Negative(-) 0.64				no	0	0	0	0	0	0	0	0	0	0	0	0	0	0	0	0	0	0	0	0	0	0	0	0	0	0	0	0
20150331CCB377	Outpatient	F	31	Elevated serum liver enzymes	Blood		Negative(-) 0.25	Positive(+) 1.65	Negative(-) 0.32		no	0	0	0	0	0	0	0	0	0	0	0	0	0	0	0	0	0	0	0	0	0	0	0	0	0	0	0	0
20151015CCB117	Outpatient	F	32	Elevated serum liver enzymes	Blood	Positive(+) 3.01	Negative(-) 0.28				yes	0	0	0	0	0	0	0	0	0	0	0	0	0	0	0	1	0	0	0	0	0	0	0	0	0	0	0	0
20150609CCB131	Outpatient	M	32	Elevated serum liver enzymes	Blood	Positive(+) 2.36	Positive(+) 4.72		Positive(+) 5.23		yes	0	0	0	0	0	0	0	0	0	0	0	0	0	0	0	1	0	0	0	0	0	0	0	0	0	0	0	0
20170512CCB122	Inpatient	F	32	Elevated serum liver enzymes	Blood		Negative(-) 0.179	Negative(-) 0.218	Negative(-) 0.169		no	0	0	0	0	0	0	0	0	0	0	0	0	0	0	0	0	0	0	0	0	0	0	0	0	0	0	0	0
20160217CCB137	Outpatient	F	32	Elevated serum liver enzymes	Blood	Positive(+) 4.33	Negative(-) 0.31	Negative(-) 0.67	Negative(-) 0.52		yes	0	0	0	0	0	0	0	0	0	0	0	0	0	0	0	1	0	0	0	0	0	0	0	0	0	0	0	0
20140918CCB337	Outpatient	F	32	Elevated serum liver enzymes	Blood	Positive(+) 2.01			Negative(-) 0.23		yes	0	0	0	0	0	0	0	0	0	0	0	0	0	0	0	1	0	0	0	0	0	0	0	0	0	0	0	0
20150327CCB331	Outpatient	F	32	Elevated serum liver enzymes	Blood		Negative(-) 0.09				no	0	0	0	0	0	0	0	0	0	0	0	0	0	0	0	0	0	0	0	0	0	0	0	0	0	0	0	0
20150812CCB156	Outpatient	M	33	Elevated serum liver enzymes	Blood	Negative(-) 0.18	Negative(-) 0.08				yes	0	0	0	0	0	0	0	0	0	0	0	0	0	0	0	0	0	0	0	0	0	0	0	0	0	0	0	0
20170607CCB033	Outpatient	M	33	Elevated serum liver enzymes	Blood		Negative(-) 0.063				no	0	0	0	0	0	0	0	0	0	0	0	0	0	0	0	0	0	0	0	0	0	0	0	0	0	0	0	0
20160823CCB236	Outpatient	M	33	Elevated serum liver enzymes	Blood		Negative(-) 0.29				no	0	0	0	0	0	0	0	0	0	0	0	0	0	0	0	0	0	0	0	0	0	0	0	0	0	0	0	0
20150518CCB183	Outpatient	F	33	Elevated serum liver enzymes	Blood	Positive(+) 4.92	Negative(-) 0.20	Negative(-) 0.09	Negative(-) 0.10		yes	0	0	0	0	0	0	0	0	0	0	0	0	0	0	0	1	0	0	0	0	0	0	0	0	0	0	0	0
20150206CCB053	Outpatient	F	33	Elevated serum liver enzymes	Blood	Positive(+) 5.71	Negative(-) 0.19			Positive(+) 5.68	yes	0	0	0	0	0	0	0	0	0	0	0	0	0	0	0	1	0	0	0	0	0	0	0	0	0	0	0	0
20160311CCB158	Outpatient	F	33	Elevated serum liver enzymes	Blood		Negative(-) 0.14				no	0	0	0	0	0	0	0	0	0	0	0	0	0	0	0	0	0	0	0	0	0	0	0	0	0	0	0	0
20160720CCB190	Outpatient	M	34	Elevated serum liver enzymes	Blood	Positive(+) 6.59	Negative(-) 0.05		Negative(-) 0.35		yes	0	0	0	0	0	0	0	0	0	0	0	0	0	0	0	1	0	0	0	0	0	0	0	0	0	0	0	0
20150402CCB021	Outpatient	M	34	Elevated serum liver enzymes	Blood		Negative(-) 0.38		Negative(-) 0.80		no	0	0	0	0	0	0	0	0	0	0	0	0	0	0	0	0	0	0	0	0	0	0	0	0	0	0	0	0
20150826CCB323	Inpatient	F	34	Elevated serum liver enzymes	Blood	Positive(+) 4.00	Negative(-) 0.10				yes	0	0	0	0	0	0	0	0	0	0	0	0	0	0	0	1	0	0	0	0	0	0	0	0	0	0	0	0
20150116CCB151	Outpatient	M	34	Elevated serum liver enzymes	Blood		Negative(-) 0.13				no	0	0	0	0	0	0	0	0	0	0	0	0	0	0	0	0	0	0	0	0	0	0	0	0	0	0	0	0
20150814CCB207	Outpatient	M	34	Elevated serum liver enzymes	Blood		Negative(-) 0.09				no	0	0	0	0	0	0	0	0	0	0	0	0	0	0	0	0	0	0	0	0	0	0	0	0	0	0	0	0
20140715CCB334	Outpatient	F	34	Elevated serum liver enzymes	Blood		Negative(-) 0.14				no	0	0	0	0	0	0	0	0	0	0	0	0	0	0	0	0	0	0	0	0	0	0	0	0	0	0	0	0
20141202CCB012	Inpatient	M	35	Elevated serum liver enzymes	Blood	Positive(+) 2.81	Positive(+) 7.54	Positive(+) 2.80	Positive(+) 5.30	Negative(-) 0.31	yes	0	0	0	0	0	1	1	1	1	1	1	1	1	1	1	1	0	0	0	0	1	1	1	1	1	1	1	1		196	196		114	114		114	114
20150417CCB203	Outpatient	M	35	Elevated serum liver enzymes	Blood	Positive(+) 4.50	Negative(-) 0.14	Positive(+) 1.14	Positive(+) 1.38		yes	0	0	0	0	0	0	0	0	0	0	0	0	0	0	0	1	0	0	0	0	0	0	0	0	0	0	0	0
20141104CCB025	Outpatient	F	35	Elevated serum liver enzymes	Blood		Negative(-) 0.27	Equivocal 1.07			no	0	0	0	0	0	0	0	0	0	0	0	0	0	0	0	0	0	0	0	0	0	0	0	0	0	0	0	0
20150320CCB222	Outpatient	M	35	Elevated serum liver enzymes	Blood	Positive(+) 5.17	Negative(-) 0.23				yes	0	0	0	0	0	0	0	0	0	0	0	0	0	0	0	1	0	0	0	0	0	0	0	0	0	0	0	0
20160720CCB194	Outpatient	F	35	Elevated serum liver enzymes	Blood		Negative(-) 0.16				no	0	0	0	0	0	0	0	0	0	0	0	0	0	0	0	0	0	0	0	0	0	0	0	0	0	0	0	0
20140710CCB304	Outpatient	F	35	Elevated serum liver enzymes	Blood		Positive(+) 1.22				no	0	0	0	0	0	0	0	0	0	0	0	0	0	0	0	0	0	0	0	0	0	0	0	0	0	0	0	0
20161205CCB029	Inpatient	M	35	Elevated serum liver enzymes	Blood		Negative(-) 0.25				no	0	0	0	0	0	0	0	0	0	0	0	0	0	0	0	0	0	0	0	0	0	0	0	0	0	0	0	0
20161201CCB282	Inpatient	M	35	Elevated serum liver enzymes	Blood		Negative(-) 0.33				no	0	0	0	0	0	0	0	0	0	0	0	0	0	0	0	0	0	0	0	0	0	0	0	0	0	0	0	0
20150123CCB234	Outpatient	F	35	Elevated serum liver enzymes	Blood		Negative(-) 0.06	Negative(-) 0.21	Negative(-) 0.11	Positive(+) 3.36	no	0	0	0	0	0	0	0	0	0	0	0	0	0	0	0	0	0	0	0	0	0	0	0	0	0	0	0	0
20170313CCB067	Outpatient	M	36	Elevated serum liver enzymes	Blood		Negative(-) 0.28	Equivocal 0.91	Negative(-) 0.20		no	0	0	0	0	0	0	0	0	0	0	0	0	0	0	0	0	0	0	0	0	0	0	0	0	0	0	0	0
20170626CCB184	Outpatient	M	36	Elevated serum liver enzymes	Blood	Positive(+) 4.599	Negative(-) 0.244	Negative(-) 0.295			yes	0	0	0	0	0	0	0	0	0	0	0	0	0	0	0	1	0	0	0	0	0	0	0	0	0	0	0	0
20151116CCB199	Outpatient	F	36	Elevated serum liver enzymes	Blood		Negative(-) 0.15				no	0	0	0	0	0	0	0	0	0	0	0	0	0	0	0	0	0	0	0	0	0	0	0	0	0	0	0	0
20151023CCB233	Outpatient	F	36	Elevated serum liver enzymes	Blood	Positive(+) 5.81	Negative(-) 0.17				yes	0	0	0	0	0	0	0	0	0	0	0	0	0	0	0	1	0	0	0	0	0	0	0	0	0	0	0	0
20160726CCB240	Outpatient	M	36	Elevated serum liver enzymes	Blood		Negative(-) 0.24				no	0	0	0	0	0	0	0	0	0	0	0	0	0	0	0	0	0	0	0	0	0	0	0	0	0	0	0	0
20141212CCB132	Outpatient	F	36	Elevated serum liver enzymes	Blood		Negative(-) 0.72				no	0	0	0	0	0	0	0	0	0	0	0	0	0	0	0	0	0	0	0	0	0	0	0	0	0	0	0	0
20150522CCB256	Outpatient	M	36	Elevated serum liver enzymes	Blood		Negative(-) 0.34				no	0	0	0	0	0	0	0	0	0	0	0	0	0	0	0	0	0	0	0	0	0	0	0	0	0	0	0	0
20150720CCB191	Inpatient	F	36	Elevated serum liver enzymes	Blood	Positive(+) 8.55	Negative(-) 0.16	Positive(+) 5.56	Positive(+) 6.79	Positive(+) 5.53	yes	0	0	0	0	0	0	0	0	0	0	0	0	0	0	0	1	0	0	0	0	0	0	0	0	0	0	0	0
20160217CCB152	Outpatient	F	36	Elevated serum liver enzymes	Blood		Negative(-) 0.27	Negative(-) 0.62	Negative(-) 0.53		no	0	0	0	0	0	0	0	0	0	0	0	0	0	0	0	0	0	0	0	0	0	0	0	0	0	0	0	0
20170502CCB009	Outpatient	M	37	Elevated serum liver enzymes	Blood					Positive(+) 2.788	no	0	0	0	0	0	0	0	0	0	0	0	0	0	0	0	0	0	0	0	0	0	0	0	0	0	0	0	0
20160205CCB082	Inpatient	F	37	Elevated serum liver enzymes	Blood	Positive(+) 6.11	Negative(-) 0.26	Negative(-) 0.35	Negative(-) 0.15		yes	0	0	0	0	0	0	0	0	0	0	0	0	0	0	0	1	0	0	0	0	0	0	0	0	0	0	0	0
20161111CCB093	Outpatient	F	37	Elevated serum liver enzymes	Blood	Positive(+) 3.76	Negative(-) 0.23	Positive(+) 1.35	Negative(-) 0.19		yes	0	0	0	0	0	0	0	0	0	0	0	0	0	0	0	1	0	0	0	0	0	0	0	0	0	0	0	0
20161123CCB214	Outpatient	F	37	Elevated serum liver enzymes	Blood		Negative(-) 0.61				no	0	0	0	0	0	0	0	0	0	0	0	0	0	0	0	0	0	0	0	0	0	0	0	0	0	0	0	0
20160829CCB283	Outpatient	M	37	Elevated serum liver enzymes	Blood		Negative(-) 0.14				no	0	0	0	0	0	0	0	0	0	0	0	0	0	0	0	0	0	0	0	0	0	0	0	0	0	0	0	0
20160829CCB266	Outpatient	F	37	Elevated serum liver enzymes	Blood	Positive(+) 5.60	Negative(-) 0.14	Equivocal 0.93	Negative(-) 0.54		yes	0	0	0	0	0	0	0	0	0	0	0	0	0	0	0	1	0	0	0	0	0	0	0	0	0	0	0	0
20150724CCB289	Outpatient	M	37	Elevated serum liver enzymes	Blood		Negative(-) 0.09				no	0	0	0	0	0	0	0	0	0	0	0	0	0	0	0	0	0	0	0	0	0	0	0	0	0	0	0	0
20150826CCB332	Outpatient	M	38	Elevated serum liver enzymes	Blood		Negative(-) 0.15				no	0	0	0	0	0	0	0	0	0	0	0	0	0	0	0	0	0	0	0	0	0	0	0	0	0	0	0	0
20161129CCB260	Outpatient	M	38	Elevated serum liver enzymes	Blood		Negative(-) 0.27				no	0	0	0	0	0	0	0	0	0	0	0	0	0	0	0	0	0	0	0	0	0	0	0	0	0	0	0	0
20151210CCB146	Outpatient	F	38	Elevated serum liver enzymes	Blood	Positive(+) 6.85	Negative(-) 0.06	Equivocal 0.97			yes	0	0	0	0	0	0	0	0	0	0	0	0	0	0	0	1	0	0	0	0	0	0	0	0	0	0	0	0
20160329CCB394	Outpatient	M	38	Elevated serum liver enzymes	Blood		Negative(-) 0.07				no	0	0	0	0	0	0	0	0	0	0	0	0	0	0	0	0	0	0	0	0	0	0	0	0	0	0	0	0
20160811CCB102	Inpatient	F	39	Elevated serum liver enzymes	Blood	Positive(+) 4.82	Negative(-) 0.09	Negative(-) 0.79	Equivocal 0.89	Positive(+) 2.68	yes	0	0	0	0	0	0	0	0	0	0	0	0	0	0	0	1	0	0	0	0	0	0	0	0	0	0	0	0
20160628CCB232	Outpatient	M	39	Elevated serum liver enzymes	Blood		Negative(-) 0.19		Negative(-) 0.09		no	0	0	0	0	0	0	0	0	0	0	0	0	0	0	0	0	0	0	0	0	0	0	0	0	0	0	0	0
20160331CCB437	Outpatient	M	39	Elevated serum liver enzymes	Blood		Negative(-) 0.26				no	0	0	0	0	0	0	0	0	0	0	0	0	0	0	0	0	0	0	0	0	0	0	0	0	0	0	0	0
20170126CCB220	Outpatient	M	39	Elevated serum liver enzymes	Blood		Negative(-) 0.41				no	0	0	0	0	0	0	0	0	0	0	0	0	0	0	0	0	0	0	0	0	0	0	0	0	0	0	0	0
20150109CCB083	Outpatient	F	39	Elevated serum liver enzymes	Blood		Negative(-) 0.69				no	0	0	0	0	0	0	0	0	0	0	0	0	0	0	0	0	0	0	0	0	0	0	0	0	0	0	0	0
20150518CCB180	Outpatient	F	39	Elevated serum liver enzymes	Blood	Positive(+) 3.24	Negative(-) 0.14	Negative(-) 0.28	Negative(-) 0.27		yes	0	0	0	0	0	0	0	0	0	0	0	0	0	0	0	1	0	0	0	0	0	0	0	0	0	0	0	0
20170405CCB011	Outpatient	M	40	Elevated serum liver enzymes	Blood		Negative(-) 0.240				no	0	0	0	0	0	0	0	0	0	0	0	0	0	0	0	0	0	0	0	0	0	0	0	0	0	0	0	0
20170710CCB075	Outpatient	F	41	Elevated serum liver enzymes	Blood		Negative(-) 0.192	Positive(+) 2.541	Equivocal 0.824	Equivocal 0.819	no	0	0	0	0	0	0	0	0	0	0	0	0	0	0	0	0	0	0	0	0	0	0	0	0	0	0	0	0
20130903CCB014	Outpatient	F	41	Elevated serum liver enzymes	Blood	Positive(+) 4.78	Negative(-) 0.12	Negative(-) 0.32	Negative(-) 0.07		yes	0	0	0	0	0	0	0	0	0	0	0	0	0	0	0	1	0	0	0	0	0	0	0	0	0	0	0	0
20140807CCB238	Outpatient	M	41	Elevated serum liver enzymes	Blood		Negative(-) 0.07				no	0	0	0	0	0	0	0	0	0	0	0	0	0	0	0	0	0	0	0	0	0	0	0	0	0	0	0	0
20160405CCB018	Outpatient	M	41	Elevated serum liver enzymes	Blood		Negative(-) 0.12				no	0	0	0	0	0	0	0	0	0	0	0	0	0	0	0	0	0	0	0	0	0	0	0	0	0	0	0	0
20151124CCB339	Inpatient	F	41	Elevated serum liver enzymes	Blood		Negative(-) 0.24				no	0	0	0	0	0	0	0	0	0	0	0	0	0	0	0	0	0	0	0	0	0	0	0	0	0	0	0	0
20160413CCB119	Outpatient	F	41	Elevated serum liver enzymes	Blood	Positive(+) 3.95	Negative(-) 0.13	Negative(-) 0.35	Negative(-) 0.35		yes	0	0	0	0	0	1	1	1	1	0	1	1	1	1	0	1	0	0	0	0	1	1	1	0	1	1	1	0		208	208
20150520CCB205	Outpatient	F	41	Elevated serum liver enzymes	Blood	Positive(+) 4.30	Negative(-) 0.10	Negative(-) 0.65	Negative(-) 0.36		yes	0	0	0	0	0	0	0	0	0	0	0	0	0	0	0	1	0	0	0	0	0	0	0	0	0	0	0	0
20140610CCB264	Outpatient	M	42	Elevated serum liver enzymes	Blood	Positive(+) 2.55	Negative(-) 0.17				yes	0	0	0	0	0	0	0	0	0	0	0	0	0	0	0	1	0	0	0	0	0	0	0	0	0	0	0	0
20151214CCB183	Inpatient	F	42	Elevated serum liver enzymes	Blood		Negative(-) 0.23				no	0	0	0	0	0	0	0	0	0	0	0	0	0	0	0	0	0	0	0	0	0	0	0	0	0	0	0	0
20150413CCB134	Outpatient	M	42	Elevated serum liver enzymes	Blood	Positive(+) 2.13	Negative(-) 0.17				yes	0	0	0	0	0	0	0	0	0	0	0	0	0	0	0	1	0	0	0	0	0	0	0	0	0	0	0	0
20161103CCB043	Inpatient	F	43	Elevated serum liver enzymes	Blood	Positive(+) 7.01	Negative(-) 0.09		Negative(-) 0.24		yes	0	0	0	0	0	1	1	0	1	0	1	1	0	1	0	1	0	0	0	0	1	0	1	0	1	0	1	0		211	211
20150306CCB051	Outpatient	M	43	Elevated serum liver enzymes	Blood	Positive(+) 6.24	Negative(-) 0.14	Negative(-) 0.46	Negative(-) 0.28		yes	0	0	0	0	0	0	0	0	0	0	0	0	0	0	0	1	0	0	0	0	0	0	0	0	0	0	0	0
20160620CCB149	Outpatient	F	43	Elevated serum liver enzymes	Blood				Negative(-) 0.52		no	0	0	0	0	0	0	0	0	0	0	0	0	0	0	0	0	0	0	0	0	0	0	0	0	0	0	0	0
20141219CCB181	Outpatient	M	43	Elevated serum liver enzymes	Blood	Positive(+) 6.74	Negative(-) 0.51	Negative(-) 0.29	Negative(-) 0.29	Positive(+) 5.13	yes	0	0	0	0	0	0	0	0	0	0	0	0	0	0	0	1	0	0	0	0	0	0	0	0	0	0	0	0
20170704CCB008	Outpatient	F	43	Elevated serum liver enzymes	Blood	Positive(+) 4.919	Negative(-) 0.247	Negative(-) 0.179	Negative(-) 0.137		yes	0	0	0	0	0	0	0	0	0	0	0	0	0	0	0	1	0	0	0	0	0	0	0	0	0	0	0	0
20170221CCB171	Outpatient	M	43	Elevated serum liver enzymes	Blood		Negative(-) 0.20				no	0	0	0	0	0	0	0	0	0	0	0	0	0	0	0	0	0	0	0	0	0	0	0	0	0	0	0	0
20140710CCB044	Outpatient	F	44	Elevated serum liver enzymes	Blood	Positive(+) 3.76	Negative(-) 0.20	Equivocal 0.80	Negative(-) 0.10		yes	0	0	0	0	0	0	0	0	0	0	0	0	0	0	0	1	0	0	0	0	0	0	0	0	0	0	0	0
20141028CCB177	Outpatient	F	44	Elevated serum liver enzymes	Blood	Positive(+) 4.78	Negative(-) 0.42	Negative(-) 0.24	Negative(-) 0.16		yes	0	0	0	0	0	0	0	0	0	0	0	0	0	0	0	1	0	0	0	0	0	0	0	0	0	0	0	0
20150812CCB185	Outpatient	M	44	Elevated serum liver enzymes	Blood	Positive(+) 5.44	Negative(-) 0.17	Negative(-) 0.77			yes	0	0	0	0	0	0	0	0	0	0	0	0	0	0	0	1	0	0	0	0	0	0	0	0	0	0	0	0
20140930CCB425	Outpatient	F	44	Elevated serum liver enzymes	Blood		Negative(-) 0.23				no	0	0	0	0	0	0	0	0	0	0	0	0	0	0	0	0	0	0	0	0	0	0	0	0	0	0	0	0
20150324CCB286	Outpatient	F	44	Elevated serum liver enzymes	Blood	Positive(+) 2.19		Positive(+) 1.55	Positive(+) 1.19		yes	0	0	0	0	0	0	0	0	0	0	0	0	0	0	0	1	0	0	0	0	0	0	0	0	0	0	0	0
20170126CCB221	Inpatient	M	44	Elevated serum liver enzymes	Blood		Negative(-) 0.12				no	0	0	0	0	0	0	0	0	0	0	0	0	0	0	0	0	0	0	0	0	0	0	0	0	0	0	0	0
20160819CCB199	Outpatient	F	44	Elevated serum liver enzymes	Blood		Negative(-) 0.08				no	0	0	0	0	0	0	0	0	0	0	0	0	0	0	0	0	0	0	0	0	0	0	0	0	0	0	0	0
20160126CCB389	Outpatient	M	45	Elevated serum liver enzymes	Blood		Negative(-) 0.07	Negative(-) 0.48	Negative(-) 0.48		no	0	0	0	0	0	0	0	0	0	0	0	0	0	0	0	0	0	0	0	0	0	0	0	0	0	0	0	0
20161008CCB019	Outpatient	F	45	Elevated serum liver enzymes	Blood		Negative(-) 0.10				no	0	0	0	0	0	0	0	0	0	0	0	0	0	0	0	0	0	0	0	0	0	0	0	0	0	0	0	0
20140807CCB230	Outpatient	F	45	Elevated serum liver enzymes	Blood		Negative(-) 0.46	Negative(-) 0.24	Negative(-) 0.25		no	0	0	0	0	0	0	0	0	0	0	0	0	0	0	0	0	0	0	0	0	0	0	0	0	0	0	0	0
20140828CCB384	Outpatient	M	46	Elevated serum liver enzymes	Blood		Negative(-) 0.45	Negative(-) 0.27	Negative(-) 0.10		no	0	0	0	0	0	0	0	0	0	0	0	0	0	0	0	0	0	0	0	0	0	0	0	0	0	0	0	0
20170710CCB062	Outpatient	F	46	Elevated serum liver enzymes	Blood	Positive(+) 2.431	Negative(-) 0.092	Negative(-) 0.275	Negative(-) 0.162		yes	0	0	0	0	0	0	0	0	0	0	0	0	0	0	0	1	0	0	0	0	0	0	0	0	0	0	0	0
20170706CCB039	Inpatient	M	46	Elevated serum liver enzymes	Blood	Positive(+) 4.568	Negative(-) 0.457	Positive(+) 1.747	Positive(+) 1.628		yes	0	0	0	0	0	0	0	0	0	0	0	0	0	0	0	1	0	0	0	0	0	0	0	0	0	0	0	0
20170207CCB043	Outpatient	M	46	Elevated serum liver enzymes	Blood		Negative(-) 0.36				no	0	0	0	0	0	0	0	0	0	0	0	0	0	0	0	0	0	0	0	0	0	0	0	0	0	0	0	0
20160523CCB207	Outpatient	F	46	Elevated serum liver enzymes	Blood		Negative(-) 0.45				no	0	0	0	0	0	0	0	0	0	0	0	0	0	0	0	0	0	0	0	0	0	0	0	0	0	0	0	0
20150417CCB202	Outpatient	F	46	Elevated serum liver enzymes	Blood	Positive(+) 6.54	Negative(-) 0.45	Positive(+) 3.01	Positive(+) 5.32		yes	0	0	0	0	0	0	0	0	0	0	0	0	0	0	0	1	0	0	0	0	0	0	0	0	0	0	0	0
20170301CCB231	Outpatient	M	47	Elevated serum liver enzymes	Blood	Positive(+) 4.57	Negative(-) 0.08	Negative(-) 0.61	Negative(-) 0.32		yes	0	0	0	0	0	0	0	0	0	0	0	0	0	0	0	1	0	0	0	0	0	0	0	0	0	0	0	0
20150402CCB019	Outpatient	M	47	Elevated serum liver enzymes	Blood		Negative(-) 0.17				no	0	0	0	0	0	0	0	0	0	0	0	0	0	0	0	0	0	0	0	0	0	0	0	0	0	0	0	0
20160906CCB029	Outpatient	F	47	Elevated serum liver enzymes	Blood		Negative(-) 0.25				no	0	0	0	0	0	0	0	0	0	0	0	0	0	0	0	0	0	0	0	0	0	0	0	0	0	0	0	0
20140523CCB009	Outpatient	F	47	Elevated serum liver enzymes	Blood	Positive(+) 4.31	Negative(-) 0.28	Positive(+) 1.32	Equivocal 0.94		yes	0	0	0	0	0	0	0	0	0	0	0	0	0	0	0	1	0	0	0	0	0	0	0	0	0	0	0	0
20150722CCB233	Outpatient	M	47	Elevated serum liver enzymes	Blood	Positive(+) 6.86	Negative(-) 0.50	Negative(-) 0.30	Negative(-) 0.37		yes	0	0	0	0	0	0	0	0	0	0	0	0	0	0	0	1	0	0	0	0	0	0	0	0	0	0	0	0
20160612CCB057	Outpatient	F	47	Elevated serum liver enzymes	Blood				Negative(-) 0.34		no	0	0	0	0	0	0	0	0	0	0	0	0	0	0	0	0	0	0	0	0	0	0	0	0	0	0	0	0
20140916CCB298	Outpatient	M	47	Elevated serum liver enzymes	Blood				Negative(-) 0.20		no	0	0	0	0	0	0	0	0	0	0	0	0	0	0	0	0	0	0	0	0	0	0	0	0	0	0	0	0
20141014CCB061	Inpatient	F	47	Elevated serum liver enzymes	Blood	Positive(+) 1.72	Negative(-) 0.08				yes	0	0	0	0	0	0	0	0	0	0	0	0	0	0	0	1	0	0	0	0	0	0	0	0	0	0	0	0
20170706CCB056	Outpatient	F	48	Elevated serum liver enzymes	Blood		Negative(-) 0.463	Positive(+) 1.123	Negative(-) 0.159	Positive(+) 2.043	no	0	0	0	0	0	0	0	0	0	0	0	0	0	0	0	0	0	0	0	0	0	0	0	0	0	0	0	0
20150203CCB036	Outpatient	F	48	Elevated serum liver enzymes	Blood				Negative(-) 0.49		no	0	0	0	0	0	0	0	0	0	0	0	0	0	0	0	0	0	0	0	0	0	0	0	0	0	0	0	0
20160505CCB053	Outpatient	M	48	Elevated serum liver enzymes	Blood		Negative(-) 0.11	Negative(-) 0.79			no	0	0	0	0	0	0	0	0	0	0	0	0	0	0	0	0	0	0	0	0	0	0	0	0	0	0	0	0
20170607CCB031	Outpatient	M	48	Elevated serum liver enzymes	Blood		Negative(-) 0.155				no	0	0	0	0	0	0	0	0	0	0	0	0	0	0	0	0	0	0	0	0	0	0	0	0	0	0	0	0
20170621CCB149	Outpatient	F	48	Elevated serum liver enzymes	Blood	Positive(+) 3.322	Negative(-) 0.212	Positive(+) 1.867	Negative(-) 0.477		yes	0	0	0	0	0	0	0	0	0	0	0	0	0	0	0	1	0	0	0	0	0	0	0	0	0	0	0	0
20160407CCB038	Inpatient	M	50	Elevated serum liver enzymes	Blood	Positive(+) 6.14	Negative(-) 0.07	Positive(+) 3.67	Positive(+) 2.46		yes	0	0	0	0	0	0	0	0	0	0	0	0	0	0	0	1	0	0	0	0	0	0	0	0	0	0	0	0
20140715CCB321	Inpatient	M	50	Elevated serum liver enzymes	Blood	Positive(+) 3.12	Negative(-) 0.08				yes	0	0	0	0	0	0	0	0	0	0	0	0	0	0	0	1	0	0	0	0	0	0	0	0	0	0	0	0
20140612CCB313	Outpatient	F	50	Elevated serum liver enzymes	Blood		Negative(-) 0.39				no	0	0	0	0	0	0	0	0	0	0	0	0	0	0	0	0	0	0	0	0	0	0	0	0	0	0	0	0
20140904CCB257	Outpatient	F	50	Elevated serum liver enzymes	Blood		Negative(-) 0.34				no	0	0	0	0	0	0	0	0	0	0	0	0	0	0	0	0	0	0	0	0	0	0	0	0	0	0	0	0
20150724CCB265	Outpatient	M	50	Elevated serum liver enzymes	Blood	Positive(+) 5.09	Negative(-) 0.19	Positive(+) 1.76	Negative(-) 0.41		yes	0	0	0	0	0	0	0	0	0	0	0	0	0	0	0	1	0	0	0	0	0	0	0	0	0	0	0	0
20150402CCB010	Outpatient	F	51	Elevated serum liver enzymes	Blood	Positive(+) 8.15	Negative(-) 0.10	Negative(-) 0.79	Negative(-) 0.37	Positive(+) 3.69	yes	0	0	0	0	0	0	0	0	0	1	0	0	0	0	1	1	0	0	0	0	0	0	0	1	0	0	0	1					121	121		121	121
20150402CCB037	Outpatient	F	51	Elevated serum liver enzymes	Blood	Positive(+) 3.59	Negative(-) 0.16	Negative(-) 0.41			yes	0	0	0	0	0	0	0	0	0	0	0	0	0	0	0	1	0	0	0	0	0	0	0	0	0	0	0	0
20140523CCB117	Outpatient	M	51	Elevated serum liver enzymes	Blood		Negative(-) 0.18				no	0	0	0	0	0	0	0	0	0	0	0	0	0	0	0	0	0	0	0	0	0	0	0	0	0	0	0	0
20161207CCB049	Outpatient	F	51	Elevated serum liver enzymes	Blood	Positive(+) 3.61	Negative(-) 0.12		Negative(-) 0.19		yes	0	0	0	0	0	0	0	0	0	0	0	0	0	0	0	1	0	0	0	0	0	0	0	0	0	0	0	0
20140606CCB227	Inpatient	F	52	Elevated serum liver enzymes	Blood	Positive(+) 4.97	Negative(-) 0.10	Negative(-) 0.35	Negative(-) 0.06	Positive(+) 1.13	yes	0	0	0	0	0	0	0	1	0	0	0	0	1	0	0	1	0	0	0	0	0	1	0	0	0	1	0	0
20160712CCB099	Outpatient	F	52	Elevated serum liver enzymes	Blood	Positive(+) 2.35	Negative(-) 0.08	Negative(-) 0.25	Negative(-) 0.21		yes	0	0	0	0	0	0	0	1	0	0	0	0	1	0	0	1	0	0	0	0	0	1	0	0	0	1	0	0
20150123CCB217	Outpatient	F	52	Elevated serum liver enzymes	Blood	Positive(+) 6.73	Negative(-) 0.07				yes	0	0	0	0	0	0	0	0	0	0	0	0	0	0	0	1	0	0	0	0	0	0	0	0	0	0	0	0
20160120CCB286	Outpatient	M	52	Elevated serum liver enzymes	Blood		Negative(-) 0.11				no	0	0	0	0	0	0	0	0	0	0	0	0	0	0	0	0	0	0	0	0	0	0	0	0	0	0	0	0
20150113CCB126	Outpatient	M	52	Elevated serum liver enzymes	Blood	Positive(+) 2.15	Positive(+) 3.92				yes	0	0	0	0	0	0	0	0	0	0	0	0	0	0	0	1	0	0	0	0	0	0	0	0	0	0	0	0
20160815CCB134	Outpatient	M	52	Elevated serum liver enzymes	Blood		Negative(-) 0.06	Positive(+) 3.21	Positive(+) 5.65		no	0	0	0	0	0	0	0	0	0	0	0	0	0	0	0	0	0	0	0	0	0	0	0	0	0	0	0	0
20170427CCB204	Outpatient	F	53	Elevated serum liver enzymes	Blood	Positive(+) 2.401	Negative(-) 0.089	Negative(-) 0.062	Negative(-) 0.048	Positive(+) 1.180	yes	0	0	0	0	0	0	0	0	0	0	0	0	0	0	0	1	0	0	0	0	0	0	0	0	0	0	0	0
20140930CCB096	Outpatient	F	53	Elevated serum liver enzymes	Blood	Positive(+) 2.69	Negative(-) 0.13	Negative(-) 0.25	Negative(-) 0.16		yes	0	0	0	0	0	0	0	0	0	0	0	0	0	0	0	1	0	0	0	0	0	0	0	0	0	0	0	0
20170301CCB240	Outpatient	F	53	Elevated serum liver enzymes	Blood		Negative(-) 0.15				no	0	0	0	0	0	0	0	0	0	0	0	0	0	0	0	0	0	0	0	0	0	0	0	0	0	0	0	0
20161101CCB018	Outpatient	M	53	Elevated serum liver enzymes	Blood		Negative(-) 0.17				no	0	0	0	0	0	0	0	0	0	0	0	0	0	0	0	0	0	0	0	0	0	0	0	0	0	0	0	0
20160203CCB060	Outpatient	F	53	Elevated serum liver enzymes	Blood		Negative(-) 0.26				no	0	0	0	0	0	0	0	0	0	0	0	0	0	0	0	0	0	0	0	0	0	0	0	0	0	0	0	0
20150818CCB241	Outpatient	M	54	Elevated serum liver enzymes	Blood		Negative(-) 0.14				no	0	0	0	0	0	0	0	0	0	0	0	0	0	0	0	0	0	0	0	0	0	0	0	0	0	0	0	0
20170420CCB169	Outpatient	F	55	Elevated serum liver enzymes	Blood		Negative(-) 0.185				no	0	0	0	0	0	0	0	0	0	0	0	0	0	0	0	0	0	0	0	0	0	0	0	0	0	0	0	0
20150227CCB243	Outpatient	M	55	Elevated serum liver enzymes	Blood				Negative(-) 0.20		no	0	0	0	0	0	0	0	0	0	0	0	0	0	0	0	0	0	0	0	0	0	0	0	0	0	0	0	0
20160122CCB339	Inpatient	M	55	Elevated serum liver enzymes	Blood		Negative(-) 0.14				no	0	0	0	0	0	0	0	0	0	0	0	0	0	0	0	0	0	0	0	0	0	0	0	0	0	0	0	0
20160726CCB238	Outpatient	F	55	Elevated serum liver enzymes	Blood	Positive(+) 6.67	Negative(-) 0.21				yes	0	0	0	0	0	0	0	0	0	0	0	0	0	0	0	1	0	0	0	0	0	0	0	0	0	0	0	0
20160503CCB028	Inpatient	F	56	Elevated serum liver enzymes	Blood		Negative(-) 0.11	Negative(-) 0.74	Negative(-) 0.39		no	0	0	0	0	0	0	0	0	0	0	0	0	0	0	0	0	0	0	0	0	0	0	0	0	0	0	0	0
20150402CCB038	Outpatient	F	56	Elevated serum liver enzymes	Blood		Negative(-) 0.16	Positive(+) 1.85			no	0	0	0	0	0	0	0	0	0	0	0	0	0	0	0	0	0	0	0	0	0	0	0	0	0	0	0	0
20170307CCB017	Outpatient	M	56	Elevated serum liver enzymes	Blood		Negative(-) 0.07				no	0	0	0	0	0	0	0	0	0	0	0	0	0	0	0	0	0	0	0	0	0	0	0	0	0	0	0	0
20170524CCB217	Outpatient	F	56	Elevated serum liver enzymes	Blood		Negative(-) 0.072				no	0	0	0	0	0	0	0	0	0	0	0	0	0	0	0	0	0	0	0	0	0	0	0	0	0	0	0	0
20150402CCB014	Outpatient	F	56	Elevated serum liver enzymes	Blood	Positive(+) 5.62	Negative(-) 0.09				yes	0	0	0	0	0	0	0	0	0	0	0	0	0	0	0	1	0	0	0	0	0	0	0	0	0	0	0	0
20140523CCB124	Outpatient	F	56	Elevated serum liver enzymes	Blood		Negative(-) 0.28				no	0	0	0	0	0	0	0	0	0	0	0	0	0	0	0	0	0	0	0	0	0	0	0	0	0	0	0	0
20140923CCB367	Outpatient	F	57	Elevated serum liver enzymes	Blood		Negative(-) 0.08		Positive(+) 1.80		no	0	0	0	0	0	0	0	0	0	0	0	0	0	0	0	0	0	0	0	0	0	0	0	0	0	0	0	0
20160908CCB061	Outpatient	F	57	Elevated serum liver enzymes	Blood		Negative(-) 0.14				no	0	0	0	0	0	0	0	0	0	0	0	0	0	0	0	0	0	0	0	0	0	0	0	0	0	0	0	0
20150528CCB324	Outpatient	F	57	Elevated serum liver enzymes	Blood	Positive(+) 2.51	Negative(-) 0.23	Negative(-) 0.37	Negative(-) 0.24	Positive(+) 3.48	yes	0	0	0	0	0	0	0	0	0	0	0	0	0	0	0	1	0	0	0	0	0	0	0	0	0	0	0	0
20140814CCB273	Outpatient	M	57	Elevated serum liver enzymes	Blood	Positive(+) 1.96	Negative(-) 0.04	Negative(-) 0.28			yes	0	0	0	0	0	0	0	0	0	0	0	0	0	0	0	1	0	0	0	0	0	0	0	0	0	0	0	0
20150306CCB072	Outpatient	F	57	Elevated serum liver enzymes	Blood		Negative(-) 0.09				no	0	0	0	0	0	0	0	0	0	0	0	0	0	0	0	0	0	0	0	0	0	0	0	0	0	0	0	0
20161207CCB056	Outpatient	F	58	Elevated serum liver enzymes	Blood		Negative(-) 0.28			Positive(+) 3.65	no	0	0	0	0	0	0	0	0	0	0	0	0	0	0	0	0	0	0	0	0	0	0	0	0	0	0	0	0
20150303CCB021	Outpatient	M	58	Elevated serum liver enzymes	Blood		Negative(-) 0.14				no	0	0	0	0	0	0	0	0	0	0	0	0	0	0	0	0	0	0	0	0	0	0	0	0	0	0	0	0
20160624CCB195	Outpatient	F	58	Elevated serum liver enzymes	Blood		Negative(-) 0.08				no	0	0	0	0	0	0	0	0	0	0	0	0	0	0	0	0	0	0	0	0	0	0	0	0	0	0	0	0
20140606CCB237	Outpatient	M	58	Elevated serum liver enzymes	Blood	Positive(+) 4.59	Negative(-) 0.14				yes	0	0	0	0	0	0	0	0	0	0	0	0	0	0	0	1	0	0	0	0	0	0	0	0	0	0	0	0
20160825CCB255	Outpatient	F	58	Elevated serum liver enzymes	Blood		Negative(-) 0.08				no	0	0	0	0	0	0	0	0	0	0	0	0	0	0	0	0	0	0	0	0	0	0	0	0	0	0	0	0
20161111CCB110	Outpatient	F	59	Elevated serum liver enzymes	Blood		Negative(-) 0.28	Negative(-) 0.56	Negative(-) 0.25		no	0	0	0	0	0	0	0	0	0	0	0	0	0	0	0	0	0	0	0	0	0	0	0	0	0	0	0	0
20150130CCB298	Outpatient	M	59	Elevated serum liver enzymes	Blood		Negative(-) 0.15				no	0	0	0	0	0	0	0	0	0	0	0	0	0	0	0	0	0	0	0	0	0	0	0	0	0	0	0	0
20140715CCB109	Inpatient	F	59	Elevated serum liver enzymes	Blood	Positive(+) 1.60	Negative(-) 0.06	Negative(-) 0.14	Negative(-) 0.07	Positive(+) 2.38	yes	0	0	0	0	0	0	0	0	0	0	0	0	0	0	0	1	0	0	0	0	0	0	0	0	0	0	0	0
20160829CCB280	Outpatient	M	59	Elevated serum liver enzymes	Blood		Negative(-) 0.09				no	0	0	0	0	0	0	0	0	0	0	0	0	0	0	0	0	0	0	0	0	0	0	0	0	0	0	0	0
20140918CCB114	Outpatient	M	60	Elevated serum liver enzymes	Blood	Positive(+) 4.93	Negative(-) 0.11	Negative(-) 0.22	Negative(-) 0.19	Positive(+) 6.32	yes	0	0	0	0	0	0	0	0	0	0	0	0	0	0	0	1	0	0	0	0	0	0	0	0	0	0	0	0
20170427CCB219	Outpatient	F	60	Elevated serum liver enzymes	Blood		Negative(-) 0.077				no	0	0	0	0	0	0	0	0	0	0	0	0	0	0	0	0	0	0	0	0	0	0	0	0	0	0	0	0
20170706CCB045	Outpatient	M	61	Elevated serum liver enzymes	Blood	Negative(-) 0.217	Negative(-) 0.293	Negative(-) 0.327	Negative(-) 0.525	Negative(-) 0.224	yes	0	0	0	0	0	0	0	0	0	0	0	0	0	0	0	0	0	0	0	0	0	0	0	0	0	0	0	0
20161014CCB083	Outpatient	M	61	Elevated serum liver enzymes	Blood	Positive(+) 2.60	Negative(-) 0.22	Negative(-) 0.33	Negative(-) 0.24		yes	0	0	0	0	0	0	0	0	0	0	0	0	0	0	0	1	0	0	0	0	0	0	0	0	0	0	0	0
20151216CCB234	Outpatient	F	61	Elevated serum liver enzymes	Blood	Positive(+) 5.82	Negative(-) 0.16				yes	0	0	0	0	0	0	0	0	0	0	0	0	0	0	0	1	0	0	0	0	0	0	0	0	0	0	0	0
20160809CCB090	Outpatient	M	61	Elevated serum liver enzymes	Blood			Negative(-) 0.43			no	0	0	0	0	0	0	0	0	0	0	0	0	0	0	0	0	0	0	0	0	0	0	0	0	0	0	0	0
20150402CCB039	Outpatient	F	62	Elevated serum liver enzymes	Blood		Negative(-) 0.38				no	0	0	0	0	0	0	0	0	0	0	0	0	0	0	0	0	0	0	0	0	0	0	0	0	0	0	0	0
20140704CCB255	Outpatient	M	63	Elevated serum liver enzymes	Blood		Negative(-) 0.23				no	0	0	0	0	0	0	0	0	0	0	0	0	0	0	0	0	0	0	0	0	0	0	0	0	0	0	0	0
20170204CCB003	Outpatient	F	64	Elevated serum liver enzymes	Blood	Positive(+) 4.16	Negative(-) 0.12	Negative(-) 0.34	Negative(-) 0.17		yes	0	0	0	0	0	0	0	0	0	0	0	0	0	0	0	1	0	0	0	0	0	0	0	0	0	0	0	0
20141223CCB230	Outpatient	M	64	Elevated serum liver enzymes	Blood		Positive(+) 1.69	Negative(-) 0.62	Negative(-) 0.21		no	0	0	0	0	0	0	0	0	0	0	0	0	0	0	0	0	0	0	0	0	0	0	0	0	0	0	0	0
20150116CCB147	Outpatient	M	65	Elevated serum liver enzymes	Blood		Positive(+) 2.62				no	0	0	0	0	0	0	0	0	0	0	0	0	0	0	0	0	0	0	0	0	0	0	0	0	0	0	0	0
20170710CCB076	Outpatient	F	65	Elevated serum liver enzymes	Blood					Positive(+) 5.940	no	0	0	0	0	0	0	0	0	0	0	0	0	0	0	0	0	0	0	0	0	0	0	0	0	0	0	0	0
20160215CCB122	Outpatient	M	66	Elevated serum liver enzymes	Blood		Negative(-) 0.13	Negative(-) 0.36	Negative(-) 0.30		no	0	0	0	0	0	0	0	0	0	0	0	0	0	0	0	0	0	0	0	0	0	0	0	0	0	0	0	0
20161123CCB213	Outpatient	M	67	Elevated serum liver enzymes	Blood		Negative(-) 0.22				no	0	0	0	0	0	0	0	0	0	0	0	0	0	0	0	0	0	0	0	0	0	0	0	0	0	0	0	0
20140805CCB201	Outpatient	M	67	Elevated serum liver enzymes	Blood				Negative(-) 0.57		no	0	0	0	0	0	0	0	0	0	0	0	0	0	0	0	0	0	0	0	0	0	0	0	0	0	0	0	0
20140812CCB261	Outpatient	F	68	Elevated serum liver enzymes	Blood		Negative(-) 0.07				no	0	0	0	0	0	0	0	0	0	0	0	0	0	0	0	0	0	0	0	0	0	0	0	0	0	0	0	0
20151118CCB240	Outpatient	F	68	Elevated serum liver enzymes	Blood	Positive(+) 5.64	Negative(-) 0.29				yes	0	0	0	0	0	0	0	0	0	0	0	0	0	0	0	1	0	0	0	0	0	0	0	0	0	0	0	0
20161026CCB203	Outpatient	F	68	Elevated serum liver enzymes	Blood		Negative(-) 0.17				no	0	0	0	0	0	0	0	0	0	0	0	0	0	0	0	0	0	0	0	0	0	0	0	0	0	0	0	0
20160720CCB178	Outpatient	F	68	Elevated serum liver enzymes	Blood	Positive(+) 5.27	Negative(-) 0.09	Positive(+) 3.67	Positive(+) 1.44		yes	0	0	0	0	0	0	0	0	0	0	0	0	0	0	0	1	0	0	0	0	0	0	0	0	0	0	0	0
20160118CCB262	Inpatient	M	69	Elevated serum liver enzymes	Blood		Negative(-) 0.05				no	0	0	0	0	0	0	0	0	0	0	0	0	0	0	0	0	0	0	0	0	0	0	0	0	0	0	0	0
20160413CCB110	Outpatient	M	70	Elevated serum liver enzymes	Blood		Negative(-) 0.15		Negative(-) 0.23	Positive(+) 3.26	no	0	0	0	0	0	0	0	0	0	0	0	0	0	0	0	0	0	0	0	0	0	0	0	0	0	0	0	0
20170227CCB221	Outpatient	M	70	Elevated serum liver enzymes	Blood	Positive(+) 4.73	Negative(-) 0.09		Negative(-) 0.21		yes	0	0	0	0	0	0	0	0	0	0	0	0	0	0	0	1	0	0	0	0	0	0	0	0	0	0	0	0
20170321CCB131	Outpatient	F	71	Elevated serum liver enzymes	Blood				Negative(-) 0.58		no	0	0	0	0	0	0	0	0	0	0	0	0	0	0	0	0	0	0	0	0	0	0	0	0	0	0	0	0
20141120CCB164	Outpatient	F	71	Elevated serum liver enzymes	Blood		Negative(-) 0.50	Positive(+) 1.41	Negative(-) 0.61		no	0	0	0	0	0	0	0	0	0	0	0	0	0	0	0	0	0	0	0	0	0	0	0	0	0	0	0	0
20141028CCB203	Outpatient	F	72	Elevated serum liver enzymes	Blood	Positive(+) 4.31	Negative(-) 0.24				yes	0	0	0	0	0	0	0	0	0	0	0	0	0	0	0	1	0	0	0	0	0	0	0	0	0	0	0	0
20160616CCB122	Outpatient	F	72	Elevated serum liver enzymes	Blood				Negative(-) 0.34		no	0	0	0	0	0	0	0	0	0	0	0	0	0	0	0	0	0	0	0	0	0	0	0	0	0	0	0	0
20150915CCB097	Outpatient	F	72	Elevated serum liver enzymes	Blood		Negative(-) 0.09	Negative(-) 0.28	Negative(-) 0.32		no	0	0	0	0	0	0	0	0	0	0	0	0	0	0	0	0	0	0	0	0	0	0	0	0	0	0	0	0
20150724CCB293	Inpatient	M	74	Elevated serum liver enzymes	Blood		Negative(-) 0.07				no	0	0	0	0	0	0	0	0	0	0	0	0	0	0	0	0	0	0	0	0	0	0	0	0	0	0	0	0
20150522CCB266	Outpatient	F	75	Elevated serum liver enzymes	Blood					Positive(+) 2.91	no	0	0	0	0	0	0	0	0	0	0	0	0	0	0	0	0	0	0	0	0	0	0	0	0	0	0	0	0
20170710CCB073	Inpatient	M	75	Elevated serum liver enzymes	Blood	Positive(+) 2.482	Negative(-) 0.143		Negative(-) 0.220	Positive(+) 3.000	yes	0	0	0	0	0	0	0	0	0	0	0	0	0	0	0	1	0	0	0	0	0	0	0	0	0	0	0	0
20170327CCB170	Outpatient	M	76	Elevated serum liver enzymes	Blood		Negative(-) 0.13				no	0	0	0	0	0	0	0	0	0	0	0	0	0	0	0	0	0	0	0	0	0	0	0	0	0	0	0	0
20150127CCB252	Inpatient	M	79	Elevated serum liver enzymes	Blood	Positive(+) 7.39	Negative(-) 0.35	Negative(-) 0.57	Negative(-) 0.41	Positive(+) 7.83	yes	0	0	0	0	0	0	0	0	0	0	0	0	0	0	0	1	0	0	0	0	0	0	0	0	0	0	0	0
20160323CCB313	Inpatient	F	79	Elevated serum liver enzymes	Blood	Positive(+) 4.04	Negative(-) 0.08				yes	0	0	0	0	0	0	0	0	0	0	0	0	0	0	0	1	0	0	0	0	0	0	0	0	0	0	0	0
20140916CCB330	Outpatient	F	79	Elevated serum liver enzymes	Blood		Negative(-) 0.30				no	0	0	0	0	0	0	0	0	0	0	0	0	0	0	0	0	0	0	0	0	0	0	0	0	0	0	0	0
20161024CCB172	Outpatient	F	80	Elevated serum liver enzymes	Blood	Positive(+) 6.90	Negative(-) 0.04				yes	0	0	0	0	0	0	0	0	0	0	0	0	0	0	0	1	0	0	0	0	0	0	0	0	0	0	0	0
20150106CCB045	Outpatient	F	80	Elevated serum liver enzymes	Blood		Negative(-) 0.25				no	0	0	0	0	0	0	0	0	0	0	0	0	0	0	0	0	0	0	0	0	0	0	0	0	0	0	0	0
20170221CCB169	Outpatient	M	83	Elevated serum liver enzymes	Blood		Negative(-) 0.10	Negative(-) 0.52	Negative(-) 0.30		no	0	0	0	0	0	0	0	0	0	0	0	0	0	0	0	0	0	0	0	0	0	0	0	0	0	0	0	0
20150106CCB057	Inpatient	M	0.42	FUO	Blood	Positive(+) 2.20	Negative(-) 0.31	Negative(-) 0.04	Negative(-) 0.03	Positive(+) 1.11	no	0	0	0	0	0	0	0	0	0	0	0	0	0	0	0	0	0	0	0	0	0	0	0	0	0	0	0	0
20150227CCB215	Inpatient	F	0.58	FUO	Blood	Negative(-) 0.12	Negative(-) 0.07	Negative(-) 0.08	Negative(-) 0.06	Negative(-) 0.50	no	0	0	0	0	0	0	0	0	0	0	0	0	0	0	0	0	0	0	0	0	0	0	0	0	0	0	0	0
20150615CCB188	Inpatient	M	0.58	FUO	Blood	Positive(+) 2.66	Negative(-) 0.11	Negative(-) 0.07	Negative(-) 0.06	Positive(+) 4.00	no	0	0	0	0	0	0	0	0	0	0	0	0	0	0	0	0	0	0	0	0	0	0	0	0	0	0	0	0
20170519CCB162	Outpatient	F	0.83	FUO	Blood	Positive(+) 3.896	Negative(-) 0.566	Negative(-) 0.101	Negative(-) 0.094		no	0	0	0	0	0	0	0	0	0	0	0	0	0	0	0	0	0	0	0	0	0	0	0	0	0	0	0	0
20150506CCB053	Outpatient	M	0.92	FUO	Blood	Negative(-) 0.24	Negative(-) 0.73	Negative(-) 0.19	Negative(-) 0.13	Negative(-) 0.45	no	0	0	0	0	0	0	0	0	0	0	0	0	0	0	0	0	0	0	0	0	0	0	0	0	0	0	0	0
20150814CCB199	Inpatient	M	1	FUO	Blood	Equivocal 1.05	Negative(-) 0.32	Equivocal 0.89	Negative(-) 0.46	Equivocal 0.90	no	0	0	0	0	0	0	0	0	0	0	0	0	0	0	0	0	0	0	0	0	0	0	0	0	0	0	0	0
20151222CCB323	Outpatient	F	1	FUO	Blood	Negative(-) 0.19	Equivocal 0.88	Negative(-) 0.19	Negative(-) 0.19	Negative(-) 0.13	no	0	0	0	0	0	0	0	0	0	0	0	0	0	0	0	0	0	0	0	0	0	0	0	0	0	0	0	0
20160307CCB062	Inpatient	M	1	FUO	Blood	Negative(-) 0.21	Negative(-) 0.55	Negative(-) 0.23	Negative(-) 0.15	Negative(-) 0.14	no	0	0	0	0	0	0	0	0	0	0	0	0	0	0	0	0	0	0	0	0	0	0	0	0	0	0	0	0
20151010CCB038	Inpatient	F	1	FUO	Blood	Negative(-) 0.44	Negative(-) 0.16	Negative(-) 0.47	Negative(-) 0.32	Negative(-) 0.30	no	0	0	0	0	0	0	0	0	0	0	0	0	0	0	0	0	0	0	0	0	0	0	0	0	0	0	0	0
20151019CCB148	Outpatient	M	1	FUO	Blood	Negative(-) 0.13	Negative(-) 0.09	Negative(-) 0.06	Negative(-) 0.06	Negative(-) 0.48	no	0	0	0	0	0	0	0	0	0	0	0	0	0	0	0	0	0	0	0	0	0	0	0	0	0	0	0	0
20150526CCB288	Inpatient	F	1	FUO	Blood	Negative(-) 0.19	Negative(-) 0.30	Negative(-) 0.14	Negative(-) 0.11	Negative(-) 0.50	no	0	0	0	0	0	0	0	0	0	0	0	0	0	0	0	0	0	0	0	0	0	0	0	0	0	0	0	0
20150522CCB252	Inpatient	F	1	FUO	Blood	Equivocal 0.87	Negative(-) 0.16	Equivocal 0.87	Negative(-) 0.26	Negative(-) 0.56	no	0	0	0	0	0	0	0	0	0	0	0	0	0	0	0	0	0	0	0	0	0	0	0	0	0	0	0	0
20170213CCB097	Outpatient	M	1	FUO	Blood	Negative(-) 0.35	Negative(-) 0.34	Positive(+) 1.31	Equivocal 0.87	Negative(-) 0.61	no	0	0	0	0	0	0	0	0	0	0	0	0	0	0	0	0	0	0	0	0	0	0	0	0	0	0	0	0
20151126CCB349	Inpatient	F	1	FUO	Blood	Positive(+) 4.64	Negative(-) 0.12	Negative(-) 0.69	Negative(-) 0.56	Positive(+) 4.08	no	0	0	0	0	0	0	0	0	0	0	0	0	0	0	0	0	0	0	0	0	0	0	0	0	0	0	0	0
20141219CCB176	Inpatient	M	1	FUO	Blood	Negative(-) 0.23	Negative(-) 0.38	Negative(-) 0.10	Negative(-) 0.07		no	0	0	0	0	0	0	0	0	0	0	0	0	0	0	0	0	0	0	0	0	0	0	0	0	0	0	0	0
20150901CCB367	Inpatient	M	1	FUO	Blood	Negative(-) 0.26	Negative(-) 0.08	Negative(-) 0.09	Negative(-) 0.09		no	0	0	0	0	0	0	0	0	0	0	0	0	0	0	0	0	0	0	0	0	0	0	0	0	0	0	0	0
20150810CCB107	Outpatient	F	1	FUO	Blood	Negative(-) 0.54	Negative(-) 0.21	Negative(-) 0.29	Negative(-) 0.24		no	0	0	0	0	0	0	0	0	0	0	0	0	0	0	0	0	0	0	0	0	0	0	0	0	0	0	0	0
20141127CCB303	Outpatient	M	1	FUO	Blood	Negative(-) 0.77	Negative(-) 0.77	Positive(+) 1.44	Negative(-) 0.53		no	0	0	0	0	0	0	0	0	0	0	0	0	0	0	0	0	0	0	0	0	0	0	0	0	0	0	0	0
20160203CCB046	Outpatient	F	1	FUO	Blood	Negative(-) 0.35	Negative(-) 0.18	Positive(+) 1.31	Positive(+) 1.59		no	0	0	0	0	0	0	0	0	0	0	0	0	0	0	0	0	0	0	0	0	0	0	0	0	0	0	0	0
20160418CCB139	Outpatient	M	1	FUO	Blood		Negative(-) 0.08				no	0	0	0	0	0	0	0	0	0	0	0	0	0	0	0	0	0	0	0	0	0	0	0	0	0	0	0	0
20140708CCB270	Inpatient	M	1	FUO	Blood	Positive(+) 4.63	Negative(-) 0.32				no	0	0	0	0	0	0	0	0	0	0	0	0	0	0	0	0	0	0	0	0	0	0	0	0	0	0	0	0
20161107CCB062	Outpatient	M	1	FUO	Blood		Negative(-) 0.40				no	0	0	0	0	0	0	0	0	0	0	0	0	0	0	0	0	0	0	0	0	0	0	0	0	0	0	0	0
20170619CCB129	Outpatient	M	1	FUO	Blood	Positive(+) 2.835	Negative(-) 0.783				no	0	0	0	0	0	0	0	0	0	0	0	0	0	0	0	0	0	0	0	0	0	0	0	0	0	0	0	0
20160914CCB102	Inpatient	F	2	FUO	Blood	Positive(+) 2.45	Positive(+) 1.84	Negative(-) 0.13	Negative(-) 0.10	Negative(-) 0.08	no	0	0	0	0	0	0	0	0	0	0	0	0	0	0	0	0	0	0	0	0	0	0	0	0	0	0	0	0
20141216CCB156	Outpatient	F	2	FUO	Blood	Negative(-) 0.59	Negative(-) 0.59			Negative(-) 0.32	no	0	0	0	0	0	0	0	0	0	0	0	0	0	0	0	0	0	0	0	0	0	0	0	0	0	0	0	0
20141120CCB160	Outpatient	F	2	FUO	Blood	Positive(+) 2.58	Positive(+) 3.77	Negative(-) 0.28	Negative(-) 0.48	Negative(-) 0.40	no	0	0	0	0	0	0	0	0	0	0	0	0	0	0	0	0	0	0	0	0	0	0	0	0	0	0	0	0
20170502CCB002	Inpatient	F	2	FUO	Blood	Negative(-) 0.353	Negative(-) 0.796	Negative(-) 0.644	Negative(-) 0.395	Negative(-) 0.428	no	0	0	0	0	0	0	0	0	0	0	0	0	0	0	0	0	0	0	0	0	0	0	0	0	0	0	0	0
20160113CCB179	Outpatient	M	2	FUO	Blood	Negative(-) 0.38	Negative(-) 0.21	Equivocal 0.88	Negative(-) 0.52	Negative(-) 0.54	no	0	0	0	0	0	0	0	0	0	0	0	0	0	0	0	0	0	0	0	0	0	0	0	0	0	0	0	0
20150715CCB146	Outpatient	M	2	FUO	Blood	Negative(-) 0.37	Negative(-) 0.17	Negative(-) 0.32	Negative(-) 0.29	Negative(-) 0.60	no	0	0	0	0	0	0	0	0	0	0	0	0	0	0	0	0	0	0	0	0	0	0	0	0	0	0	0	0
20160104CCB012	Outpatient	F	2	FUO	Blood	Negative(-) 0.48	Negative(-) 0.72	Negative(-) 0.33	Negative(-) 0.32	Negative(-) 0.72	no	0	0	0	0	0	0	0	0	0	0	0	0	0	0	0	0	0	0	0	0	0	0	0	0	0	0	0	0
20160422CCB184	Outpatient	F	2	FUO	Blood	Negative(-) 0.53	Equivocal 0.89	Negative(-) 0.39	Negative(-) 0.36	Negative(-) 0.74	no	0	0	0	0	0	0	0	0	0	0	0	0	0	0	0	0	0	0	0	0	0	0	0	0	0	0	0	0
20160809CCB075	Inpatient	M	2	FUO	Blood	Positive(+) 4.55	Negative(-) 0.16	Positive(+) 1.40	Negative(-) 0.43	Positive(+) 1.71	no	0	0	0	0	0	0	0	0	0	0	0	0	0	0	0	0	0	0	0	0	0	0	0	0	0	0	0	0
20170410CCB040	Inpatient	M	2	FUO	Blood	Positive(+) 3.007	Positive(+) 1.810	Equivocal 0.914	Negative(-) 0.581	Positive(+) 3.196	no	0	0	0	0	0	0	0	0	0	0	0	0	0	0	0	0	0	0	0	0	0	0	0	0	0	0	0	0
20170504CCB022	Inpatient	M	2	FUO	Blood	Positive(+) 7.117	Equivocal 0.867	Negative(-) 0.261	Negative(-) 0.084	Positive(+) 3.825	no	0	0	0	0	0	0	0	0	0	0	0	0	0	0	0	0	0	0	0	0	0	0	0	0	0	0	0	0
20150814CCB204	Inpatient	M	2	FUO	Blood	Positive(+) 4.18	Negative(-) 0.07	Negative(-) 0.10	Negative(-) 0.09	Positive(+) 3.84	no	0	0	0	0	0	0	0	0	0	0	0	0	0	0	0	0	0	0	0	0	0	0	0	0	0	0	0	0
20141225CCB241	Inpatient	M	2	FUO	Blood	Positive(+) 2.69	Negative(-) 0.55	Negative(-) 0.18	Negative(-) 0.15	Positive(+) 4.07	no	0	0	0	0	0	0	0	0	0	0	0	0	0	0	0	0	0	0	0	0	0	0	0	0	0	0	0	0
20160311CCB130	Inpatient	M	2	FUO	Blood	Positive(+) 5.70	Negative(-) 0.24	Negative(-) 0.62	Negative(-) 0.23	Positive(+) 4.14	no	0	0	0	0	0	0	0	0	0	0	0	0	0	0	0	0	0	0	0	0	0	0	0	0	0	0	0	0
20160217CCB140	Inpatient	F	2	FUO	Blood	Positive(+) 4.68	Negative(-) 0.74	Negative(-) 0.26	Negative(-) 0.17	Positive(+) 4.50	no	0	0	0	0	0	0	0	0	0	0	0	0	0	0	0	0	0	0	0	0	0	0	0	0	0	0	0	0
20150911CCB082	Inpatient	M	2	FUO	Blood	Positive(+) 1.70		Negative(-) 0.08	Negative(-) 0.06		no	0	0	0	0	0	0	0	0	0	0	0	0	0	0	0	0	0	0	0	0	0	0	0	0	0	0	0	0
20160106CCB060	Inpatient	M	2	FUO	Blood	Positive(+) 4.68	Negative(-) 0.10	Negative(-) 0.58	Negative(-) 0.31		no	0	0	0	0	0	0	0	0	0	0	0	0	0	0	0	0	0	0	0	0	0	0	0	0	0	0	0	0
20170724CCB175	Outpatient	M	2	FUO	Blood	Positive(+) 2.915	Negative(-) 0.414	Equivocal 1.025	Negative(-) 0.468		no	0	0	0	0	0	0	0	0	0	0	0	0	0	0	0	0	0	0	0	0	0	0	0	0	0	0	0	0
20141125CCB258	Outpatient	F	2	FUO	Blood	Negative(-) 0.41	Positive(+) 10.71	Negative(-) 0.59	Negative(-) 0.51		no	0	0	0	0	0	0	0	0	0	0	0	0	0	0	0	0	0	0	0	0	0	0	0	0	0	0	0	0
20140923CCB373	Outpatient	M	2	FUO	Blood	Negative(-) 0.19	Negative(-) 0.07				no	0	0	0	0	0	0	0	0	0	0	0	0	0	0	0	0	0	0	0	0	0	0	0	0	0	0	0	0
20140805CCB209	Outpatient	M	2	FUO	Blood	Negative(-) 0.10	Negative(-) 0.09				no	0	0	0	0	0	0	0	0	0	0	0	0	0	0	0	0	0	0	0	0	0	0	0	0	0	0	0	0
20150911CCB074	Inpatient	M	2	FUO	Blood		Negative(-) 0.09				no	0	0	0	0	0	0	0	0	0	0	0	0	0	0	0	0	0	0	0	0	0	0	0	0	0	0	0	0
20150303CCB017	Outpatient	M	2	FUO	Blood	Negative(-) 0.21	Negative(-) 0.10				no	0	0	0	0	0	0	0	0	0	0	0	0	0	0	0	0	0	0	0	0	0	0	0	0	0	0	0	0
20160222CCB201	Outpatient	M	2	FUO	Blood		Negative(-) 0.17				no	0	0	0	0	0	0	0	0	0	0	0	0	0	0	0	0	0	0	0	0	0	0	0	0	0	0	0	0
20140708CCB268	Outpatient	M	2	FUO	Blood	Positive(+) 3.25	Negative(-) 0.24				no	0	0	0	0	0	0	0	0	0	0	0	0	0	0	0	0	0	0	0	0	0	0	0	0	0	0	0	0
20150730CCB352	Outpatient	M	2	FUO	Blood	Positive(+) 5.82	Negative(-) 0.33				no	0	0	0	0	0	0	0	0	0	0	0	0	0	0	0	0	0	0	0	0	0	0	0	0	0	0	0	0
20140722CCB368	Outpatient	M	2	FUO	Blood	Positive(+) 6.28	Negative(-) 0.33				no	0	0	0	0	0	0	0	0	0	0	0	0	0	0	0	0	0	0	0	0	0	0	0	0	0	0	0	0
20160509CCB080	Outpatient	M	2	FUO	Blood	Negative(-) 0.17	Negative(-) 0.38				no	0	0	0	0	0	0	0	0	0	0	0	0	0	0	0	0	0	0	0	0	0	0	0	0	0	0	0	0
20150327CCB310	Outpatient	F	2	FUO	Blood	Negative(-) 0.21	Negative(-) 0.24	Negative(-) 0.24	Negative(-) 0.15	Negative(-) 0.28	no	0	0	0	0	0	0	0	0	0	0	0	0	0	0	0	0	0	0	0	0	0	0	0	0	0	0	0	0
20160601CCB287	Outpatient	M	3	FUO	Blood	Positive(+) 4.24	Positive(+) 1.94	Positive(+) 4.13	Positive(+) 4.86	Equivocal 1.08	no	0	0	0	0	0	0	0	0	0	0	0	0	0	0	0	0	0	0	0	0	0	0	0	0	0	0	0	0
20140627CCB457	Outpatient	M	3	FUO	Blood	Negative(-) 0.20	Negative(-) 0.23	Negative(-) 0.14	Negative(-) 0.15	Negative(-) 0.18	no	0	0	0	0	0	0	0	0	0	0	0	0	0	0	0	0	0	0	0	0	0	0	0	0	0	0	0	0
20150120CCB176	Inpatient	F	3	FUO	Blood	Negative(-) 0.18	Negative(-) 0.38	Negative(-) 0.72	Negative(-) 0.54	Negative(-) 0.26	no	0	0	0	0	0	0	0	0	0	0	0	0	0	0	0	0	0	0	0	0	0	0	0	0	0	0	0	0
20150120CCB198	Inpatient	F	3	FUO	Blood					Negative(-) 0.29	no	0	0	0	0	0	0	0	0	0	0	0	0	0	0	0	0	0	0	0	0	0	0	0	0	0	0	0	0
20170724CCB185	Inpatient	M	3	FUO	Blood	Negative(-) 0.271	Negative(-) 0.488	Negative(-) 0.268	Negative(-) 0.171	Negative(-) 0.321	no	0	0	0	0	0	0	0	0	0	0	0	0	0	0	0	0	0	0	0	0	0	0	0	0	0	0	0	0
20160628CCB210	Outpatient	F	3	FUO	Blood	Positive(+) 1.31	Negative(-) 0.26	Negative(-) 0.33	Negative(-) 0.42	Negative(-) 0.39	no	0	0	0	0	0	0	0	0	0	0	0	0	0	0	0	0	0	0	0	0	0	0	0	0	0	0	0	0
20160118CCB228	Inpatient	M	3	FUO	Blood	Negative(-) 0.57	Positive(+) 1.97	Positive(+) 2.05	Positive(+) 2.23	Negative(-) 0.73	no	0	0	0	0	0	0	0	0	0	0	0	0	0	0	0	0	0	0	0	0	0	0	0	0	0	0	0	0
20150923CCB174	Inpatient	M	3	FUO	Blood	Positive(+) 4.94	Negative(-) 0.18	Negative(-) 0.44	Negative(-) 0.56	Positive(+) 21.60	no	0	0	0	0	0	0	0	0	0	0	0	0	0	0	0	0	0	0	0	0	0	0	0	0	0	0	0	0
20160128CCB412	Inpatient	F	3	FUO	Blood	Positive(+) 3.78	Negative(-) 0.41	Negative(-) 0.70	Negative(-) 0.18	Positive(+) 4.33	no	0	0	0	0	0	0	0	0	0	0	0	0	0	0	0	0	0	0	0	0	0	0	0	0	0	0	0	0
20150715CCB145	Outpatient	M	3	FUO	Blood	Positive(+) 2.34	Negative(-) 0.18	Negative(-) 0.12	Negative(-) 0.11	Positive(+) 5.41	no	0	0	0	0	0	0	0	0	0	0	0	0	0	0	0	0	0	0	0	0	0	0	0	0	0	0	0	0
20170327CCB161	Outpatient	F	3	FUO	Blood	Positive(+) 2.61	Negative(-) 0.28	Negative(-) 0.20	Negative(-) 0.10	Positive(+) 5.76	no	0	0	0	0	0	0	0	0	0	0	0	0	0	0	0	0	0	0	0	0	0	0	0	0	0	0	0	0
20161111CCB101	Inpatient	M	3	FUO	Blood	Positive(+) 5.98	Equivocal 0.96	Equivocal 0.82	Negative(-) 0.56	Positive(+) 6.15	no	0	0	0	0	0	0	0	0	0	0	0	0	0	0	0	0	0	0	0	0	0	0	0	0	0	0	0	0
20140925CCB087	Outpatient	F	3	FUO	Blood	Positive(+) 1.27	Negative(-) 0.32	Negative(-) 0.17	Negative(-) 0.08		no	0	0	0	0	0	0	0	0	0	0	0	0	0	0	0	0	0	0	0	0	0	0	0	0	0	0	0	0
20140828CCB064	Outpatient	M	3	FUO	Blood	Negative(-) 0.17	Negative(-) 0.12	Negative(-) 0.11	Negative(-) 0.10		no	0	0	0	0	0	0	0	0	0	0	0	0	0	0	0	0	0	0	0	0	0	0	0	0	0	0	0	0
20140916CCB315	Outpatient	F	3	FUO	Blood	Positive(+) 7.28	Negative(-) 0.21		Negative(-) 0.28		no	0	0	0	0	0	0	0	0	0	0	0	0	0	0	0	0	0	0	0	0	0	0	0	0	0	0	0	0
20170726CCB213	Inpatient	M	3	FUO	Blood		Negative(-) 0.734	Negative(-) 0.550	Negative(-) 0.358		no	0	0	0	0	0	0	0	0	0	0	0	0	0	0	0	0	0	0	0	0	0	0	0	0	0	0	0	0
20141205CCB037	Outpatient	F	3	FUO	Blood	Positive(+) 5.69	Negative(-) 0.42	Equivocal 0.97	Negative(-) 0.76		no	0	0	0	0	0	0	0	0	0	0	0	0	0	0	0	0	0	0	0	0	0	0	0	0	0	0	0	0
20150508CCB075	Outpatient	M	3	FUO	Blood	Positive(+) 3.76	Positive(+) 1.80	Positive(+) 2.89	Positive(+) 3.27		no	0	0	0	0	0	0	0	0	0	0	0	0	0	0	0	0	0	0	0	0	0	0	0	0	0	0	0	0
20160201CCB008	Outpatient	F	3	FUO	Blood	Positive(+) 5.62	Positive(+) 1.76	Positive(+) 4.54	Positive(+) 5.16		no	0	0	0	0	0	0	0	0	0	0	0	0	0	0	0	0	0	0	0	0	0	0	0	0	0	0	0	0
20141205CCB057	Outpatient	M	3	FUO	Blood	Negative(-) 0.29	Equivocal 1.03				no	0	0	0	0	0	0	0	0	0	0	0	0	0	0	0	0	0	0	0	0	0	0	0	0	0	0	0	0
20140715CCB317	Outpatient	M	3	FUO	Blood	Negative(-) 0.17	Negative(-) 0.28				no	0	0	0	0	0	0	0	0	0	0	0	0	0	0	0	0	0	0	0	0	0	0	0	0	0	0	0	0
20160722CCB222	Outpatient	F	3	FUO	Blood		Negative(-) 0.57				no	0	0	0	0	0	0	0	0	0	0	0	0	0	0	0	0	0	0	0	0	0	0	0	0	0	0	0	0
20141202CCB019	Outpatient	F	3	FUO	Blood	Negative(-) 0.31	Positive(+) 1.26				no	0	0	0	0	0	0	0	0	0	0	0	0	0	0	0	0	0	0	0	0	0	0	0	0	0	0	0	0
20170728CCB223	Outpatient	F	3	FUO	Blood		Positive(+) 1.473				no	0	0	0	0	0	0	0	0	0	0	0	0	0	0	0	0	0	0	0	0	0	0	0	0	0	0	0	0
20140826CCB112	Inpatient	M	4	FUO	Blood	Positive(+) 4.39	Negative(-) 0.55	Equivocal 0.97	Negative(-) 0.25	Equivocal 0.99	no	0	0	0	0	0	0	0	0	0	0	0	0	0	0	0	0	0	0	0	0	0	0	0	0	0	0	0	0
20140731CCB441	Outpatient	M	4	FUO	Blood	Negative(-) 0.10	Negative(-) 0.20			Negative(-) 0.15	no	0	0	0	0	0	0	0	0	0	0	0	0	0	0	0	0	0	0	0	0	0	0	0	0	0	0	0	0
20161205CCB014	Outpatient	F	4	FUO	Blood	Positive(+) 4.14	Positive(+) 5.52	Equivocal 0.87	Positive(+) 2.91	Negative(-) 0.30	no	0	0	0	0	0	0	0	0	0	0	0	0	0	0	0	0	0	0	0	0	0	0	0	0	0	0	0	0
20141212CCB109	Outpatient	F	4	FUO	Blood	Negative(-) 0.23	Negative(-) 0.65	Negative(-) 0.42	Negative(-) 0.30	Negative(-) 0.34	no	0	0	0	0	0	0	0	0	0	0	0	0	0	0	0	0	0	0	0	0	0	0	0	0	0	0	0	0
20150127CCB276	Inpatient	M	4	FUO	Blood					Positive(+) 2.30	no	0	0	0	0	0	0	0	0	0	0	0	0	0	0	0	0	0	0	0	0	0	0	0	0	0	0	0	0
20160720CCB185	Outpatient	M	4	FUO	Blood	Positive(+) 6.88	Negative(-) 0.12	Negative(-) 0.41	Negative(-) 0.06	Positive(+) 3.52	no	0	0	0	0	0	0	0	0	0	0	0	0	0	0	0	0	0	0	0	0	0	0	0	0	0	0	0	0
20160407CCB042	Inpatient	M	4	FUO	Blood	Positive(+) 5.15	Negative(-) 0.60	Equivocal 0.81	Negative(-) 0.68	Positive(+) 3.81	no	0	0	0	0	0	0	0	0	0	0	0	0	0	0	0	0	0	0	0	0	0	0	0	0	0	0	0	0
20160801CCB011	Outpatient	M	4	FUO	Blood	Positive(+) 5.84	Equivocal 0.83			Positive(+) 4.05	no	0	0	0	0	0	0	0	0	0	0	0	0	0	0	0	0	0	0	0	0	0	0	0	0	0	0	0	0
20161018CCB115	Inpatient	M	4	FUO	Blood	Positive(+) 5.57	Negative(-) 0.45	Negative(-) 0.26	Negative(-) 0.17	Positive(+) 4.59	no	0	0	0	0	0	0	0	0	0	0	0	0	0	0	0	0	0	0	0	0	0	0	0	0	0	0	0	0
20160418CCB130	Outpatient	F	4	FUO	Blood	Positive(+) 5.79	Negative(-) 0.25	Negative(-) 0.75	Negative(-) 0.66	Positive(+) 5.04	no	0	0	0	0	0	0	0	0	0	0	0	0	0	0	0	0	0	0	0	0	0	0	0	0	0	0	0	0
20161115CCB127	Inpatient	M	4	FUO	Blood	Positive(+) 2.75	Positive(+) 1.93	Negative(-) 0.62	Negative(-) 0.48	Positive(+) 5.14	no	0	0	0	0	0	0	0	0	0	0	0	0	0	0	0	0	0	0	0	0	0	0	0	0	0	0	0	0
20170508CCB058	Inpatient	M	4	FUO	Blood	Positive(+) 3.957	Negative(-) 0.380	Negative(-) 0.378	Negative(-) 0.281	Positive(+) 5.959	no	0	0	0	0	0	0	0	0	0	0	0	0	0	0	0	0	0	0	0	0	0	0	0	0	0	0	0	0
20150626CCB328	Inpatient	M	4	FUO	Blood	Positive(+) 8.43	Negative(-) 0.70	Positive(+) 1.98	Negative(-) 0.36	Positive(+) 5.96	no	0	0	0	0	0	0	0	0	0	0	0	0	0	0	0	0	0	0	0	0	0	0	0	0	0	0	0	0
20150127CCB245	Inpatient	M	4	FUO	Blood	Positive(+) 6.39	Positive(+) 2.11	Positive(+) 5.63	Equivocal 0.84		no	0	0	0	0	0	0	0	0	0	0	0	0	0	0	0	0	0	0	0	0	0	0	0	0	0	0	0	0
20130903CCB015	Outpatient	M	4	FUO	Blood	Positive(+) 5.25	Negative(-) 0.12	Negative(-) 0.50	Negative(-) 0.03		no	0	0	0	0	0	0	0	0	0	0	0	0	0	0	0	0	0	0	0	0	0	0	0	0	0	0	0	0
20130903CCB023	Inpatient	F	4	FUO	Blood	Positive(+) 3.83	Negative(-) 0.12	Negative(-) 0.08	Negative(-) 0.05		no	0	0	0	0	0	0	0	0	0	0	0	0	0	0	0	0	0	0	0	0	0	0	0	0	0	0	0	0
20150630CCB399	Outpatient	F	4	FUO	Blood	Positive(+) 3.03	Negative(-) 0.32	Negative(-) 0.58	Negative(-) 0.26		no	0	0	0	0	0	0	0	0	0	0	0	0	0	0	0	0	0	0	0	0	0	0	0	0	0	0	0	0
20160407CCB049	Outpatient	M	4	FUO	Blood	Positive(+) 3.30	Positive(+) 1.40	Positive(+) 6.07			no	0	0	0	0	0	0	0	0	0	0	0	0	0	0	0	0	0	0	0	0	0	0	0	0	0	0	0	0
20161024CCB170	Inpatient	F	4	FUO	Blood	Negative(-) 0.48	Negative(-) 0.08				no	0	0	0	0	0	0	0	0	0	0	0	0	0	0	0	0	0	0	0	0	0	0	0	0	0	0	0	0
20150212CCB130	Outpatient	M	4	FUO	Blood	Negative(-) 0.29	Negative(-) 0.22				no	0	0	0	0	0	0	0	0	0	0	0	0	0	0	0	0	0	0	0	0	0	0	0	0	0	0	0	0
20140612CCB270	Outpatient	F	4	FUO	Blood	Positive(+) 2.04	Negative(-) 0.26				no	0	0	0	0	0	0	0	0	0	0	0	0	0	0	0	0	0	0	0	0	0	0	0	0	0	0	0	0
20160912CCB070	Inpatient	M	5	FUO	Blood	Negative(-) 0.12	Negative(-) 0.07	Negative(-) 0.13	Negative(-) 0.08	Negative(-) 0.06	no	0	0	0	0	0	0	0	0	0	0	0	0	0	0	0	0	0	0	0	0	0	0	0	0	0	0	0	0
20160113CCB180	Outpatient	M	5	FUO	Blood	Negative(-) 0.11	Negative(-) 0.14	Negative(-) 0.74	Negative(-) 0.80	Negative(-) 0.14	no	0	0	0	0	0	0	0	0	0	0	0	0	0	0	0	0	0	0	0	0	0	0	0	0	0	0	0	0
20160311CCB135	Outpatient	F	5	FUO	Blood	Negative(-) 0.58	Negative(-) 0.74	Negative(-) 0.18	Negative(-) 0.17	Negative(-) 0.41	no	0	0	0	0	0	0	0	0	0	0	0	0	0	0	0	0	0	0	0	0	0	0	0	0	0	0	0	0
20170613CCB072	Inpatient	M	5	FUO	Blood	Negative(-) 0.382	Negative(-) 0.270	Equivocal 1.050	Equivocal 0.989	Negative(-) 0.443	no	0	0	0	0	0	0	0	0	0	0	0	0	0	0	0	0	0	0	0	0	0	0	0	0	0	0	0	0
20150709CCB090	Outpatient	F	5	FUO	Blood	Positive(+) 1.95	Negative(-) 0.17	Negative(-) 0.39	Negative(-) 0.54	Positive(+) 1.77	no	0	0	0	0	0	0	0	0	0	0	0	0	0	0	0	0	0	0	0	0	0	0	0	0	0	0	0	0
20160106CCB067	Outpatient	F	5	FUO	Blood	Positive(+) 2.14	Negative(-) 0.43	Negative(-) 0.13	Negative(-) 0.11	Positive(+) 1.94	no	0	0	0	0	0	0	0	0	0	0	0	0	0	0	0	0	0	0	0	0	0	0	0	0	0	0	0	0
20170605CCB012	Outpatient	F	5	FUO	Blood	Positive(+) 5.796	Negative(-) 0.629	Positive(+) 3.496	Negative(-) 0.119	Positive(+) 2.057	no	0	0	0	0	0	0	0	0	0	0	0	0	0	0	0	0	0	0	0	0	0	0	0	0	0	0	0	0
20170508CCB059	Outpatient	F	5	FUO	Blood	Positive(+) 5.525	Negative(-) 0.421	Negative(-) 0.220	Negative(-) 0.080	Positive(+) 2.211	no	0	0	0	0	0	0	0	0	0	0	0	0	0	0	0	0	0	0	0	0	0	0	0	0	0	0	0	0
20170427CCB209	Inpatient	F	5	FUO	Blood	Positive(+) 3.288	Negative(-) 0.118	Negative(-) 0.165	Negative(-) 0.093	Positive(+) 2.805	no	0	0	0	0	0	0	0	0	0	0	0	0	0	0	0	0	0	0	0	0	0	0	0	0	0	0	0	0
20170317CCB091	Outpatient	M	5	FUO	Blood	Positive(+) 1.42	Equivocal 0.95	Negative(-) 0.46	Negative(-) 0.14	Positive(+) 3.37	no	0	0	0	0	0	0	0	0	0	0	0	0	0	0	0	0	0	0	0	0	0	0	0	0	0	0	0	0
20150806CCB082	Inpatient	M	5	FUO	Blood	Equivocal 0.88	Negative(-) 0.11	Negative(-) 0.39	Negative(-) 0.41	Positive(+) 3.85	no	0	0	0	0	0	0	0	0	0	0	0	0	0	0	0	0	0	0	0	0	0	0	0	0	0	0	0	0
20170317CCB101	Outpatient	M	5	FUO	Blood	Positive(+) 4.80	Negative(-) 0.46	Positive(+) 5.53	Positive(+) 3.55	Positive(+) 4.47	no	0	0	0	0	0	0	0	0	0	0	0	0	0	0	0	0	0	0	0	0	0	0	0	0	0	0	0	0
20151023CCB224	Outpatient	M	5	FUO	Blood	Positive(+) 7.29	Negative(-) 0.32	Positive(+) 2.74	Equivocal 0.93	Positive(+) 4.50	no	0	0	0	0	0	0	0	0	0	0	0	0	0	0	0	0	0	0	0	0	0	0	0	0	0	0	0	0
20170613CCB074	Inpatient	F	5	FUO	Blood	Positive(+) 5.454	Negative(-) 0.635	Negative(-) 0.324	Negative(-) 0.190	Positive(+) 5.069	no	0	0	0	0	0	0	0	0	0	0	0	0	0	0	0	0	0	0	0	0	0	0	0	0	0	0	0	0
20161123CCB206	Inpatient	M	5	FUO	Blood	Positive(+) 4.40	Negative(-) 0.56	Negative(-) 0.55	Negative(-) 0.17	Positive(+) 5.15	no	0	0	0	0	0	0	0	0	0	0	0	0	0	0	0	0	0	0	0	0	0	0	0	0	0	0	0	0
20141021CCB101	Outpatient	M	5	FUO	Blood	Positive(+) 1.83	Negative(-) 0.22	Negative(-) 0.42	Negative(-) 0.27	Positive(+) 5.32	no	0	0	0	0	0	0	0	0	0	0	0	0	0	0	0	0	0	0	0	0	0	0	0	0	0	0	0	0
20141104CCB014	Outpatient	M	5	FUO	Blood	Positive(+) 2.73	Negative(-) 0.36	Negative(-) 0.77	Negative(-) 0.10	Positive(+) 6.31	no	0	0	0	0	0	0	0	0	0	0	0	0	0	0	0	0	0	0	0	0	0	0	0	0	0	0	0	0
20160411CCB071	Inpatient	M	5	FUO	Blood	Positive(+) 4.13	Negative(-) 0.10	Negative(-) 0.44	Negative(-) 0.58	Positive(+) 6.31	no	0	0	0	0	0	0	0	0	0	0	0	0	0	0	0	0	0	0	0	0	0	0	0	0	0	0	0	0
20141011CCB018	Outpatient	M	5	FUO	Blood	Positive(+) 1.54	Negative(-) 0.25	Negative(-) 0.27	Negative(-) 0.06		no	0	0	0	0	0	0	0	0	0	0	0	0	0	0	0	0	0	0	0	0	0	0	0	0	0	0	0	0
20161207CCB052	Inpatient	M	5	FUO	Blood		Negative(-) 0.69	Negative(-) 0.75	Negative(-) 0.13		no	0	0	0	0	0	0	0	0	0	0	0	0	0	0	0	0	0	0	0	0	0	0	0	0	0	0	0	0
20160923CCB174	Outpatient	F	5	FUO	Blood	Negative(-) 0.26	Negative(-) 0.11	Negative(-) 0.23	Negative(-) 0.15		no	0	0	0	0	0	0	0	0	0	0	0	0	0	0	0	0	0	0	0	0	0	0	0	0	0	0	0	0
20150603CCB035	Outpatient	F	5	FUO	Blood	Negative(-) 0.23	Negative(-) 0.35	Negative(-) 0.23	Negative(-) 0.18		no	0	0	0	0	0	0	0	0	0	0	0	0	0	0	0	0	0	0	0	0	0	0	0	0	0	0	0	0
20150806CCB064	Inpatient	M	5	FUO	Blood	Positive(+) 4.99	Negative(-) 0.25	Negative(-) 0.40	Negative(-) 0.20		no	0	0	0	0	0	0	0	0	0	0	0	0	0	0	0	0	0	0	0	0	0	0	0	0	0	0	0	0
20150826CCB313	Inpatient	M	5	FUO	Blood	Positive(+) 2.09	Negative(-) 0.12	Negative(-) 0.48	Negative(-) 0.54		no	0	0	0	0	0	0	0	0	0	0	0	0	0	0	0	0	0	0	0	0	0	0	0	0	0	0	0	0
20160718CCB167	Outpatient	F	5	FUO	Blood	Positive(+) 3.93	Positive(+) 3.36	Positive(+) 2.13	Positive(+) 2.86		no	0	0	0	0	0	0	0	0	0	0	0	0	0	0	0	0	0	0	0	0	0	0	0	0	0	0	0	0
20160118CCB242	Outpatient	F	5	FUO	Blood		Negative(-) 0.11				no	0	0	0	0	0	0	0	0	0	0	0	0	0	0	0	0	0	0	0	0	0	0	0	0	0	0	0	0
20140904CCB260	Outpatient	M	5	FUO	Blood		Negative(-) 0.15				no	0	0	0	0	0	0	0	0	0	0	0	0	0	0	0	0	0	0	0	0	0	0	0	0	0	0	0	0
20150826CCB322	Outpatient	F	5	FUO	Blood	Negative(-) 0.22	Negative(-) 0.24				no	0	0	0	0	0	0	0	0	0	0	0	0	0	0	0	0	0	0	0	0	0	0	0	0	0	0	0	0
20150626CCB330	Outpatient	M	5	FUO	Blood	Negative(-) 0.25	Negative(-) 0.49				no	0	0	0	0	0	0	0	0	0	0	0	0	0	0	0	0	0	0	0	0	0	0	0	0	0	0	0	0
20150609CCB126	Outpatient	M	5	FUO	Blood	Negative(-) 0.17	Negative(-) 0.64				no	0	0	0	0	0	0	0	0	0	0	0	0	0	0	0	0	0	0	0	0	0	0	0	0	0	0	0	0
20170110CCB079	Outpatient	F	5	FUO	Blood	Positive(+) 4.62	Positive(+) 1.13				no	0	0	0	0	0	0	0	0	0	0	0	0	0	0	0	0	0	0	0	0	0	0	0	0	0	0	0	0
20160706CCB035	Outpatient	F	6	FUO	Blood	Positive(+) 2.50	Positive(+) 3.15	Negative(-) 0.26	Equivocal 0.97	Negative(-) 0.11	yes	1	1	1	0	0	0	0	0	0	0	1	1	1	0	0	1	0	1	0	0	0	0	0	0	0	1	0	0	1		1							2
20141125CCB268	Outpatient	F	6	FUO	Blood	Positive(+) 5.41	Positive(+) 3.10	Negative(-) 0.29	Negative(-) 0.62	Negative(-) 0.14	yes	0	0	0	0	0	0	0	0	0	0	0	0	0	0	0	1	0	0	0	0	0	0	0	0	0	0	0	0
20150413CCB124	Outpatient	F	6	FUO	Blood	Negative(-) 0.12	Negative(-) 0.37	Negative(-) 0.68	Negative(-) 0.57	Negative(-) 0.15	yes	0	0	0	0	0	0	0	0	0	0	0	0	0	0	0	0	0	0	0	0	0	0	0	0	0	0	0	0
20160624CCB192	Outpatient	M	6	FUO	Blood	Positive(+) 5.33	Equivocal 0.89	Negative(-) 0.69	Equivocal 0.91	Negative(-) 0.19	yes	0	0	0	0	0	0	0	0	0	0	0	0	0	0	0	1	0	0	0	0	0	0	0	0	0	0	0	0
20150626CCB327	Outpatient	M	6	FUO	Blood	Negative(-) 0.41	Negative(-) 0.25	Negative(-) 0.52	Negative(-) 0.37	Negative(-) 0.38	yes	0	0	0	1	0	0	0	0	0	0	0	0	0	1	0	0	0	0	0	0	0	0	0	0	0	0	0	0
20161123CCB203	Outpatient	F	6	FUO	Blood	Negative(-) 0.25	Positive(+) 2.11	Positive(+) 1.33	Positive(+) 1.22	Negative(-) 0.39	yes	0	0	0	0	0	0	0	0	0	0	0	0	0	0	0	0	0	0	0	0	0	0	0	0	0	0	0	0
20150116CCB138	Outpatient	F	6	FUO	Blood	Positive(+) 4.46	Positive(+) 1.15	Negative(-) 0.17	Negative(-) 0.10	Negative(-) 0.66	yes	0	0	0	1	0	0	0	0	0	0	0	0	0	1	0	1	0	0	1	0	0	0	0	0	0	0	1	0
20161014CCB089	Inpatient	M	6	FUO	Blood	Positive(+) 5.67	Equivocal 0.97	Negative(-) 0.35	Negative(-) 0.21	Positive(+) 2.98	yes	1	0	1	1	0	0	0	0	0	0	1	0	1	1	0	1	0	1	1	0	0	0	0	0	0	1	1	0	6		6							38
20160315CCB192	Outpatient	M	6	FUO	Blood		Negative(-) 0.18			Positive(+) 4.03	no	0	0	0	0	0	0	0	0	0	0	0	0	0	0	0	0	0	0	0	0	0	0	0	0	0	0	0	0
20170609CCB048	Inpatient	M	6	FUO	Blood	Positive(+) 3.403	Equivocal 1.030	Negative(-) 0.788	Negative(-) 0.420	Positive(+) 5.327	yes	0	0	0	0	1	0	0	0	0	0	0	0	0	0	1	1	0	0	0	1	0	0	0	0	0	0	0	1				30		30	2		2
20160527CCB250	Outpatient	F	6	FUO	Blood	Positive(+) 6.72	Negative(-) 0.23	Equivocal 0.91	Negative(-) 0.56	Positive(+) 5.46	yes	1	1	0	1	0	0	0	0	0	0	1	1	0	1	0	1	1	0	1	0	0	0	0	0	1	0	1	0	3		3
20150317CCB201	Inpatient	M	6	FUO	Blood	Positive(+) 4.03	Negative(-) 0.37	Negative(-) 0.70	Negative(-) 0.26	Positive(+) 6.51	yes	0	0	0	0	0	0	0	0	0	0	0	0	0	0	0	1	0	0	0	0	0	0	0	0	0	0	0	0
20150619CCB254	Outpatient	F	6	FUO	Blood	Positive(+) 3.91	Negative(-) 0.27	Negative(-) 0.58	Negative(-) 0.13	Positive(+) 6.71	yes	0	0	0	0	0	0	0	0	0	0	0	0	0	0	0	1	0	0	0	0	0	0	0	0	0	0	0	0
20150306CCB063	Outpatient	F	6	FUO	Blood	Positive(+) 6.06	Negative(-) 0.38	Equivocal 0.87	Negative(-) 0.24	Positive(+) 6.81	yes	0	0	0	0	0	0	0	0	0	0	0	0	0	0	0	1	0	0	0	0	0	0	0	0	0	0	0	0
20150917CCB119	Outpatient	F	6	FUO	Blood	Positive(+) 4.10	Negative(-) 0.22	Equivocal 1.06	Equivocal 0.82		yes	1	1	0	0	0	0	0	0	0	0	1	1	0	0	0	1	0	0	0	0	0	0	0	0	0	0	0	0	2		2
20140923CCB083	Inpatient	F	6	FUO	Blood	Negative(-) 0.18	Negative(-) 0.79	Negative(-) 0.08	Negative(-) 0.08		yes	0	0	0	1	0	0	0	0	0	0	0	0	0	1	0	0	0	0	0	0	0	0	0	0	0	0	0	0
20140523CCB002	Outpatient	F	6	FUO	Blood	Positive(+) 5.47	Negative(-) 0.66	Negative(-) 0.14	Negative(-) 0.08		yes	0	0	1	0	0	0	0	0	0	0	0	0	1	0	0	1	0	1	0	0	0	0	0	0	0	1	0	0										1
20150923CCB169	Inpatient	M	6	FUO	Blood	Positive(+) 2.25	Negative(-) 0.10	Negative(-) 0.15	Negative(-) 0.10		yes	0	0	0	0	0	0	0	0	0	0	0	0	0	0	0	1	0	0	0	0	0	0	0	0	0	0	0	0
20151110CCB113	Inpatient	M	6	FUO	Blood	Positive(+) 3.70	Negative(-) 0.12	Negative(-) 0.15	Negative(-) 0.11		yes	1	1	1	1	0	0	0	0	0	0	1	0	0	0	0	1	1	1	1	0	0	0	0	0	1	1	0	0	5		5							37
20150512CCB099	Outpatient	M	6	FUO	Blood	Positive(+) 5.05	Negative(-) 0.31	Negative(-) 0.16	Negative(-) 0.14		yes	0	0	0	0	0	0	0	0	0	0	0	0	0	0	0	1	0	0	0	0	0	0	0	0	0	0	0	0
20140523CCB003	Outpatient	M	6	FUO	Blood	Positive(+) 5.52	Negative(-) 0.61	Negative(-) 0.35	Negative(-) 0.17		yes	1	1	1	1	0	0	0	0	0	0	1	1	1	1	0	1	0	1	1	0	0	0	0	0	0	1	1	0	6		6							38
20140708CCB027	Outpatient	F	6	FUO	Blood	Negative(-) 0.12	Negative(-) 0.21	Negative(-) 0.22	Negative(-) 0.18		yes	0	0	0	0	0	0	0	0	0	0	0	0	0	0	0	0	0	0	0	0	0	0	0	0	0	0	0	0
20160704CCB009	Outpatient	F	6	FUO	Blood	Negative(-) 0.29	Negative(-) 0.13	Negative(-) 0.26	Negative(-) 0.25		yes	0	0	0	0	0	0	0	0	0	0	0	0	0	0	0	0	0	0	0	0	0	0	0	0	0	0	0	0
20150804CCB011	Outpatient	F	6	FUO	Blood	Positive(+) 5.11	Negative(-) 0.09	Negative(-) 0.42	Negative(-) 0.27		yes	0	0	0	0	0	0	0	0	0	0	0	0	0	0	0	1	0	0	0	0	0	0	0	0	0	0	0	0
20160205CCB088	Outpatient	M	6	FUO	Blood	Positive(+) 4.29	Negative(-) 0.13	Equivocal 0.91	Negative(-) 0.33		yes	0	0	0	0	0	0	0	0	0	0	0	0	0	0	0	1	0	0	0	0	0	0	0	0	0	0	0	0
20151110CCB111	Inpatient	F	6	FUO	Blood	Positive(+) 7.72	Negative(-) 0.58	Negative(-) 0.49	Negative(-) 0.39		yes	0	0	0	0	0	0	0	0	0	0	0	0	0	0	0	1	0	0	0	0	0	0	0	0	0	0	0	0
20150127CCB257	Outpatient	M	6	FUO	Blood	Positive(+) 6.27	Negative(-) 0.28	Negative(-) 0.33			yes	0	0	0	0	0	0	0	0	0	0	0	0	0	0	0	1	0	0	0	0	0	0	0	0	0	0	0	0
20160722CCB218	Outpatient	M	6	FUO	Blood	Positive(+) 6.01	Negative(-) 0.14				yes	0	0	0	0	0	0	0	0	0	0	0	0	0	0	0	1	0	0	0	0	0	0	0	0	0	0	0	0
20140708CCB279	Outpatient	F	6	FUO	Blood		Negative(-) 0.31				no	0	0	0	0	0	0	0	0	0	0	0	0	0	0	0	0	0	0	0	0	0	0	0	0	0	0	0	0
20150116CCB141	Outpatient	M	6	FUO	Blood	Positive(+) 3.86	Negative(-) 0.40				yes	0	0	0	0	0	0	0	0	0	0	0	0	0	0	0	1	0	0	0	0	0	0	0	0	0	0	0	0
20170629CCB217	Outpatient	F	6	FUO	Blood		Negative(-) 0.526				no	0	0	0	0	0	0	0	0	0	0	0	0	0	0	0	0	0	0	0	0	0	0	0	0	0	0	0	0
20170704CCB021	Outpatient	F	6	FUO	Blood		Positive(+) 1.214				no	0	0	0	0	0	0	0	0	0	0	0	0	0	0	0	0	0	0	0	0	0	0	0	0	0	0	0	0
20170621CCB153	Outpatient	M	7	FUO	Blood	Negative(-) 0.164	Negative(-) 0.212	Negative(-) 0.475	Negative(-) 0.347	Negative(-) 0.120	yes	0	0	0	0	0	0	0	0	0	0	0	0	0	0	0	0	0	0	0	0	0	0	0	0	0	0	0	0
20160317CCB267	Outpatient	M	7	FUO	Blood					Negative(-) 0.15	no	0	0	0	0	0	0	0	0	0	0	0	0	0	0	0	0	0	0	0	0	0	0	0	0	0	0	0	0
20160411CCB068	Inpatient	M	7	FUO	Blood	Negative(-) 0.42	Negative(-) 0.17	Negative(-) 0.78	Positive(+) 2.24	Negative(-) 0.27	yes	0	0	0	0	0	0	0	0	0	0	0	0	0	0	0	0	0	0	0	0	0	0	0	0	0	0	0	0
20170327CCB160	Outpatient	F	7	FUO	Blood	Negative(-) 0.14	Negative(-) 0.31	Negative(-) 0.28	Negative(-) 0.14	Negative(-) 0.51	yes	0	0	0	0	0	0	0	0	0	0	0	0	0	0	0	0	0	0	0	0	0	0	0	0	0	0	0	0
20150417CCB206	Inpatient	M	7	FUO	Blood	Negative(-) 0.29	Negative(-) 0.26	Negative(-) 0.64	Negative(-) 0.44	Negative(-) 0.55	yes	0	0	0	0	0	0	0	0	0	0	0	0	0	0	0	0	0	0	0	0	0	0	0	0	0	0	0	0
20170527CCB236	Outpatient	F	7	FUO	Blood	Positive(+) 4.681	Negative(-) 0.306	Negative(-) 0.284	Negative(-) 0.112	Positive(+) 1.461	yes	0	0	1	0	0	0	0	0	0	0	0	0	1	0	0	1	0	1	1	0	0	0	0	0	0	1	0	0										6
20161115CCB126	Inpatient	F	7	FUO	Blood	Positive(+) 3.54	Positive(+) 1.22	Negative(-) 0.73	Negative(-) 0.21	Positive(+) 2.83	yes	1	0	1	1	1	0	0	0	0	0	1	0	1	1	1	1	0	1	1	1	0	0	0	0	0	1	1	1	12		12	5		5	3		3	7
20150116CCB134	Outpatient	M	7	FUO	Blood	Positive(+) 4.16	Negative(-) 0.30	Negative(-) 0.55	Negative(-) 0.23	Positive(+) 6.62	yes	0	0	0	0	0	0	0	0	0	0	0	0	0	0	0	1	0	0	0	0	0	0	0	0	0	0	0	0
20150210CCB069	Inpatient	M	7	FUO	Blood	Positive(+) 5.65	Negative(-) 0.31	Negative(-) 0.43	Negative(-) 0.18	Positive(+) 6.94	yes	0	0	0	0	0	0	0	0	0	0	0	0	0	0	0	1	0	0	0	0	0	0	0	0	0	0	0	0
20140710CCB040	Outpatient	F	7	FUO	Blood	Positive(+) 3.68	Negative(-) 0.20	Negative(-) 0.24	Negative(-) 0.08		yes	0	0	0	0	0	0	0	0	0	0	0	0	0	0	0	1	0	0	0	0	0	0	0	0	0	0	0	0
20140807CCB011	Outpatient	M	7	FUO	Blood	Negative(-) 0.11	Negative(-) 0.16	Negative(-) 0.11	Negative(-) 0.10		yes	0	0	0	0	0	0	0	0	0	0	0	0	0	0	0	0	0	0	0	0	0	0	0	0	0	0	0	0
20150617CCB216	Outpatient	F	7	FUO	Blood	Positive(+) 2.43	Negative(-) 0.31	Negative(-) 0.17	Negative(-) 0.11		yes	0	0	0	0	0	0	0	0	0	0	0	0	0	0	0	1	0	0	1	0	0	0	0	0	0	0	0	0
20150206CCB043	Outpatient	M	7	FUO	Blood	Negative(-) 0.27	Negative(-) 0.46	Positive(+) 1.99	Positive(+) 1.56		yes	0	0	0	0	0	0	0	0	0	0	0	0	0	0	0	0	0	0	0	0	0	0	0	0	0	0	0	0
20160315CCB183	Outpatient	F	7	FUO	Blood	Negative(-) 0.24	Negative(-) 0.23	Negative(-) 0.24			yes	0	0	0	0	0	0	0	0	0	0	0	0	0	0	0	0	0	0	0	0	0	0	0	0	0	0	0	0
20140627CCB490	Outpatient	M	7	FUO	Blood	Negative(-) 0.33	Negative(-) 0.10				yes	0	0	0	0	0	0	0	0	0	0	0	0	0	0	0	0	0	0	0	0	0	0	0	0	0	0	0	0
20160927CCB219	Outpatient	M	7	FUO	Blood	Positive(+) 5.29	Negative(-) 0.14				yes	0	0	0	0	0	0	0	0	0	0	0	0	0	0	0	1	0	0	0	0	0	0	0	0	0	0	0	0
20160128CCB413	Inpatient	F	7	FUO	Blood		Negative(-) 0.40				no	0	0	0	0	0	0	0	0	0	0	0	0	0	0	0	0	0	0	0	0	0	0	0	0	0	0	0	0
20170605CCB008	Outpatient	F	7	FUO	Blood	Positive(+) 2.115	Positive(+) 2.827	Negative(-) 0.390	Negative(-) 0.551	Negative(-) 0.086	yes	1	1	0	1	1	0	0	0	0	0	1	0	0	0	0	1	1	0	1	1	0	0	0	0	1	0	1	1	7		7	4			5		5
20160728CCB249	Outpatient	F	7	FUO	Blood	Positive(+) 3.43	Negative(-) 0.32	Negative(-) 0.32	Negative(-) 0.49		yes	0	0	0	0	0	0	0	0	0	0	0	0	0	0	0	1	0	0	0	0	0	0	0	0	0	0	0	0
20170504CCB021	Inpatient	M	8	FUO	Blood	Positive(+) 3.619	Positive(+) 2.510	Negative(-) 0.730	Negative(-) 0.756	Negative(-) 0.162	yes	0	0	0	0	0	0	0	0	0	0	0	0	0	0	0	1	0	0	0	0	0	0	0	0	0	0	0	0
20160708CCB067	Inpatient	M	8	FUO	Blood	Negative(-) 0.20	Negative(-) 0.10	Negative(-) 0.30	Negative(-) 0.29	Negative(-) 0.21	yes	0	0	0	0	0	0	0	0	0	0	0	0	0	0	0	0	0	0	0	0	0	0	0	0	0	0	0	0
20170209CCB067	Outpatient	F	8	FUO	Blood	Negative(-) 0.38	Negative(-) 0.39	Negative(-) 0.43	Negative(-) 0.24	Negative(-) 0.41	yes	1	1	1	1	1	0	0	0	0	0	1	1	1	1	1	0	0	0	0	0	0	0	0	0	0	0	0	0	14		14	6		6
20160805CCB058	Inpatient	M	8	FUO	Blood	Positive(+) 2.91	Negative(-) 0.78	Equivocal 0.86	Negative(-) 0.31	Positive(+) 1.95	yes	0	0	0	0	0	0	0	0	0	0	0	0	0	0	0	1	0	0	0	0	0	0	0	0	0	0	0	0
20141205CCB044	Inpatient	F	8	FUO	Blood	Positive(+) 6.65	Negative(-) 0.43	Positive(+) 7.68	Negative(-) 0.39	Positive(+) 2.07	yes	1	1	1	1	1	0	0	0	0	0	1	1	1	1	1	1	1	1	1	1	0	0	0	0	1	1	1	1	15		15	6		6	7		7	10
20161014CCB088	Inpatient	M	8	FUO	Blood	Positive(+) 3.16	Negative(-) 0.28	Negative(-) 0.24	Negative(-) 0.21	Positive(+) 2.11	yes	0	0	0	0	0	0	0	0	0	0	0	0	0	0	0	1	0	0	0	0	0	0	0	0	0	0	0	0
20170724CCB180	Outpatient	F	8	FUO	Blood	Positive(+) 3.342	Equivocal 0.887	Negative(-) 0.171	Negative(-) 0.073	Positive(+) 2.612	yes	1	0	1	1	1	0	0	0	0	0	1	0	1	1	1	1	0	1	1	0	0	0	0	0	0	1	1	0	16		16	7		7				11
20150611CCB159	Inpatient	F	8	FUO	Blood	Positive(+) 2.37	Positive(+) 4.40	Positive(+) 1.16	Negative(-) 0.35	Positive(+) 3.08	yes	0	0	0	0	1	0	0	0	0	0	0	0	0	0	0	1	0	0	1	1	0	0	0	0	0	0	0	1				19			9		9
20170516CCB131	Inpatient	F	8	FUO	Blood	Positive(+) 3.023	Negative(-) 0.287	Equivocal 0.918	Negative(-) 0.329	Positive(+) 4.256	yes	1	1	0	0	1	0	0	0	0	0	1	1	0	0	0	1	1	0	1	0	0	0	0	0	1	0	0	0	17		17	15
20170420CCB162	Outpatient	F	8	FUO	Blood	Positive(+) 4.028	Negative(-) 0.617	Negative(-) 0.273	Negative(-) 0.452	Positive(+) 4.443	yes	0	0	0	1	1	0	0	0	0	0	0	0	0	1	0	1	0	0	1	1	0	0	0	0	0	0	1	1				17			12		12
20150324CCB269	Inpatient	F	8	FUO	Blood	Positive(+) 3.58	Negative(-) 0.15	Positive(+) 1.38	Negative(-) 0.59	Positive(+) 5.13	yes	1	1	1	1	1	0	0	0	0	0	1	0	0	0	0	1	1	1	1	1	0	0	0	0	1	1	0	1	13		13	6			9		9	8
20150206CCB048	Inpatient	F	8	FUO	Blood	Positive(+) 4.84	Equivocal 0.95	Negative(-) 0.78	Negative(-) 0.33	Positive(+) 6.94	yes	0	0	1	0	1	0	0	0	0	0	0	0	1	0	0	1	0	1	1	0	0	0	0	0	0	1	0	0				20						11
20130903CCB029	Inpatient	M	8	FUO	Blood	Negative(-) 0.20	Negative(-) 0.10	Negative(-) 0.18	Negative(-) 0.16		yes	0	0	0	0	0	0	0	0	0	0	0	0	0	0	0	0	0	0	0	0	0	0	0	0	0	0	0	0
20140612CCB029	Outpatient	M	8	FUO	Blood	Positive(+) 5.99	Negative(-) 0.30	Negative(-) 0.78	Negative(-) 0.11		yes	0	0	0	0	0	0	0	0	0	0	0	0	0	0	0	1	0	0	0	0	0	0	0	0	0	0	0	0
20150104CCB018	Inpatient	M	8	FUO	Blood		Negative(-) 0.25	Negative(-) 0.62	Negative(-) 0.26		no	0	0	0	0	0	0	0	0	0	0	0	0	0	0	0	0	0	0	0	0	0	0	0	0	0	0	0	0
20150522CCB239	Outpatient	F	8	FUO	Blood	Positive(+) 2.36	Negative(-) 0.31	Negative(-) 0.50	Negative(-) 0.30		yes	1	1	1	1	0	0	0	0	0	0	1	0	0	0	0	1	1	0	1	0	0	0	0	0	1	0	0	0	14		14
20160620CCB125	Outpatient	M	8	FUO	Blood	Positive(+) 7.13	Negative(-) 0.60	Negative(-) 0.76	Negative(-) 0.32		yes	0	0	0	0	0	0	0	0	0	0	0	0	0	0	0	1	0	0	0	0	0	0	0	0	0	0	0	0
20151019CCB141	Outpatient	F	8	FUO	Blood	Positive(+) 5.93	Negative(-) 0.66	Negative(-) 0.78	Negative(-) 0.39		yes	0	0	1	1	0	0	0	0	0	0	0	0	1	0	0	1	0	1	1	0	0	0	0	0	0	1	0	0										12
20150630CCB412	Outpatient	M	8	FUO	Blood	Positive(+) 3.96	Negative(-) 0.19	Negative(-) 0.53			yes	0	0	0	0	0	0	0	0	0	0	0	0	0	0	0	1	0	0	0	0	0	0	0	0	0	0	0	0
20141125CCB295	Outpatient	F	8	FUO	Blood		Equivocal 1.02				no	0	0	0	0	0	0	0	0	0	0	0	0	0	0	0	0	0	0	0	0	0	0	0	0	0	0	0	0
20150707CCB040	Outpatient	F	8	FUO	Blood		Negative(-) 0.24				no	0	0	0	0	0	0	0	0	0	0	0	0	0	0	0	0	0	0	0	0	0	0	0	0	0	0	0	0
20170124CCB195	Outpatient	M	8	FUO	Blood	Positive(+) 3.21	Negative(-) 0.31				yes	0	0	0	0	0	0	0	0	0	0	0	0	0	0	0	1	0	0	0	0	0	0	0	0	0	0	0	0
20141127CCB314	Outpatient	F	8	FUO	Blood	Negative(-) 0.52	Negative(-) 0.76				yes	0	0	0	0	0	0	0	0	0	0	0	0	0	0	0	0	0	0	0	0	0	0	0	0	0	0	0	0
20170516CCB136	Inpatient	F	8	FUO	Blood	Positive(+) 3.516	Negative(-) 0.194	Negative(-) 0.151	Negative(-) 0.075	Positive(+) 3.931	yes	0	0	1	1	1	0	0	0	0	0	0	0	1	1	1	1	0	0	1	1	0	0	0	0	0	0	1	1				7		7	10		10
20170504CCB016	Inpatient	F	9	FUO	Blood	Negative(-) 0.156	Negative(-) 0.395	Negative(-) 0.185	Negative(-) 0.058	Negative(-) 0.129	yes	1	1	1	1	1	0	0	0	0	0	1	1	0	1	1	0	0	0	0	0	0	0	0	0	0	0	0	0	26		26	13		13
20160612CCB037	Outpatient	F	9	FUO	Blood	Negative(-) 0.30	Negative(-) 0.25	Negative(-) 0.43	Negative(-) 0.19	Negative(-) 0.18	yes	1	1	1	1	1	0	0	0	0	0	1	1	1	1	1	0	0	0	0	0	0	0	0	0	0	0	0	0	35		35	17		17
20150109CCB073	Outpatient	M	9	FUO	Blood	Negative(-) 0.19	Negative(-) 0.47	Equivocal 0.91	Equivocal 0.95	Negative(-) 0.21	yes	0	0	0	0	0	0	0	0	0	0	0	0	0	0	0	0	0	0	0	0	0	0	0	0	0	0	0	0
20140819CCB110	Outpatient	F	9	FUO	Blood	Negative(-) 0.17	Negative(-) 0.36	Negative(-) 0.49	Negative(-) 0.25	Negative(-) 0.24	yes	1	1	1	1	1	0	0	0	0	0	1	1	1	1	1	0	0	0	0	0	0	0	0	0	0	0	0	0	33		33	11		11
20150826CCB320	Outpatient	M	9	FUO	Blood	Positive(+) 4.20	Positive(+) 2.83	Positive(+) 1.28	Positive(+) 2.55	Negative(-) 0.53	yes	0	0	0	0	0	0	0	0	0	0	0	0	0	0	0	1	0	0	0	0	0	0	0	0	0	0	0	0
20160201CCB022	Outpatient	M	9	FUO	Blood	Positive(+) 5.34	Negative(-) 0.16	Positive(+) 5.58	Positive(+) 2.43	Positive(+) 1.53	yes	0	0	0	0	0	0	0	0	0	0	0	0	0	0	0	1	0	0	0	0	0	0	0	0	0	0	0	0
20170527CCB247	Inpatient	F	9	FUO	Blood	Positive(+) 3.404	Negative(-) 0.283	Negative(-) 0.374	Negative(-) 0.213	Positive(+) 2.333	yes	1	1	1	1	1	0	0	0	0	0	1	0	0	0	1	1	1	1	1	1	0	0	0	0	1	1	0	1	21		21	13		13	17		17	16
20160624CCB191	Inpatient	F	9	FUO	Blood	Positive(+) 3.95	Negative(-) 0.08	Equivocal 0.90	Positive(+) 1.94	Positive(+) 2.58	yes	1	1	0	1	1	0	0	0	0	0	1	1	0	1	1	1	1	0	1	1	0	0	0	0	1	0	1	1	22		22	20		20	23		23
20141016CCB078	Outpatient	M	9	FUO	Blood	Positive(+) 2.50	Negative(-) 0.12	Negative(-) 0.46	Negative(-) 0.18	Positive(+) 3.57	yes	0	0	0	0	0	0	0	0	0	0	0	0	0	0	0	1	0	0	0	0	0	0	0	0	0	0	0	0
20160901CCB318	Inpatient	M	9	FUO	Blood	Positive(+) 6.92	Equivocal 0.80	Negative(-) 0.46	Negative(-) 0.27	Positive(+) 4.28	yes	0	0	0	0	0	0	0	0	0	0	0	0	0	0	0	1	0	0	0	0	0	0	0	0	0	0	0	0
20170207CCB035	Inpatient	M	9	FUO	Blood	Positive(+) 6.39	Negative(-) 0.28	Negative(-) 0.36	Negative(-) 0.22	Positive(+) 4.38	yes	0	0	0	0	0	0	0	0	0	0	0	0	0	0	0	1	0	0	0	0	0	0	0	0	0	0	0	0
20170724CCB179	Inpatient	M	9	FUO	Blood	Positive(+) 2.530	Negative(-) 0.229	Negative(-) 0.363	Negative(-) 0.120	Positive(+) 4.416	yes	0	0	0	0	0	0	0	0	0	0	0	0	0	0	0	1	0	0	0	0	0	0	0	0	0	0	0	0
20161111CCB098	Inpatient	F	9	FUO	Blood	Positive(+) 4.29	Negative(-) 0.40	Negative(-) 0.22	Negative(-) 0.11	Positive(+) 4.42	yes	1	1	1	1	1	0	0	0	0	0	1	1	1	1	1	1	1	1	1	1	0	0	0	0	1	1	1	1	37		37	15		15	21		21	26
20150713CCB124	Outpatient	F	9	FUO	Blood	Positive(+) 2.36	Negative(-) 0.14	Negative(-) 0.31	Negative(-) 0.25	Positive(+) 4.91	yes	1	1	1	1	1	0	0	0	0	0	1	1	1	1	1	1	1	1	1	1	0	0	0	0	1	1	1	1	34		34	11		11	18		18	30
20140904CCB109	Outpatient	F	9	FUO	Blood	Positive(+) 2.26	Negative(-) 0.24	Negative(-) 0.21	Negative(-) 0.09	Positive(+) 5.00	yes	1	1	1	1	1	0	0	0	0	0	1	1	1	1	1	1	1	1	1	1	0	0	0	0	1	1	1	1	22		22	20		20	16		16	29
20150528CCB323	Inpatient	F	9	FUO	Blood	Positive(+) 6.65	Negative(-) 0.30	Positive(+) 7.68	Positive(+) 4.96	Positive(+) 5.01	yes	1	1	1	1	1	0	0	0	0	0	1	1	1	1	1	1	1	1	1	1	0	0	0	0	1	1	1	1	21		21	10		10	24		24	17
20141209CCB081	Inpatient	F	9	FUO	Blood	Positive(+) 5.08	Negative(-) 0.35	Negative(-) 0.65	Negative(-) 0.31	Positive(+) 5.54	yes	1	1	1	1	1	0	0	0	0	0	1	1	0	1	1	1	1	1	1	1	0	0	0	0	1	1	1	1	23		23	15		15	21		21	18
20150728CCB319	Outpatient	M	9	FUO	Blood	Positive(+) 4.46	Negative(-) 0.13	Negative(-) 0.15	Negative(-) 0.12	Positive(+) 5.66	yes	0	0	0	0	0	0	0	0	0	0	0	0	0	0	0	1	0	0	1	0	0	0	0	0	0	0	1	0
20150427CCB294	Outpatient	M	9	FUO	Blood					Positive(+) 7.72	no	0	0	0	0	0	0	0	0	0	0	0	0	0	0	0	0	0	0	0	0	0	0	0	0	0	0	0	0
20150206CCB045	Outpatient	M	9	FUO	Blood	Positive(+) 5.89	Negative(-) 0.25	Negative(-) 0.45	Negative(-) 0.21	Positive(+) 8.01	yes	0	0	0	1	0	0	0	0	0	0	0	0	0	0	0	1	0	0	1	0	0	0	0	0	0	0	0	0
20150421CCB223	Outpatient	M	9	FUO	Blood	Positive(+) 4.40	Positive(+) 1.17	Positive(+) 2.27	Equivocal 0.99		yes	0	0	0	0	0	0	0	0	0	0	0	0	0	0	0	1	0	0	0	0	0	0	0	0	0	0	0	0
20161207CCB039	Outpatient	M	9	FUO	Blood	Positive(+) 1.94	Negative(-) 0.36	Negative(-) 0.14	Negative(-) 0.09		yes	0	0	0	0	0	0	0	0	0	0	0	0	0	0	0	1	0	0	0	0	0	0	0	0	0	0	0	0
20170706CCB031	Outpatient	F	9	FUO	Blood	Positive(+) 4.142	Negative(-) 0.487	Negative(-) 0.481	Negative(-) 0.097		yes	1	1	1	1	0	0	0	0	0	0	1	1	1	1	0	1	1	1	1	0	0	0	0	0	1	1	1	0	36		36							25
20151104CCB033	Outpatient	F	9	FUO	Blood	Positive(+) 5.86	Negative(-) 0.27	Negative(-) 0.31	Negative(-) 0.18		yes	1	1	1	1	0	0	0	0	0	0	1	1	1	1	0	1	1	1	1	0	0	0	0	0	1	1	1	0	35		35							24
20160708CCB063	Outpatient	F	9	FUO	Blood	Positive(+) 5.28	Negative(-) 0.05	Negative(-) 0.36	Negative(-) 0.24		yes	1	1	1	1	0	0	0	0	0	0	1	0	0	0	0	1	1	1	1	0	0	0	0	0	1	1	0	0	24		24							19
20141125CCB259	Inpatient	F	9	FUO	Blood	Positive(+) 3.79	Negative(-) 0.64	Positive(+) 2.34	Negative(-) 0.26		yes	1	1	1	1	0	0	0	0	0	0	1	1	1	1	0	1	1	1	1	0	0	0	0	0	1	1	1	0	34		34							30
20160601CCB292	Outpatient	F	9	FUO	Blood	Negative(-) 0.28	Negative(-) 0.79	Negative(-) 0.56			yes	1	1	1	0	0	0	0	0	0	0	1	1	1	0	0	0	0	0	0	0	0	0	0	0	0	0	0	0	37		37
20160301CCB341	Outpatient	M	9	FUO	Blood	Positive(+) 3.07	Negative(-) 0.08				yes	0	0	0	0	0	0	0	0	0	0	0	0	0	0	0	1	0	0	0	0	0	0	0	0	0	0	0	0
20170516CCB145	Outpatient	M	9	FUO	Blood		Negative(-) 0.266				no	0	0	0	0	0	0	0	0	0	0	0	0	0	0	0	0	0	0	0	0	0	0	0	0	0	0	0	0
20140930CCB418	Inpatient	M	9	FUO	Blood	Positive(+) 5.06	Negative(-) 0.33				yes	1	1	0	0	0	0	0	0	0	0	1	0	0	0	0	1	1	0	0	0	0	0	0	0	1	0	0	0	40		40
20170110CCB074	Outpatient	F	9	FUO	Blood		Positive(+) 2.11				no	0	0	0	0	0	0	0	0	0	0	0	0	0	0	0	0	0	0	0	0	0	0	0	0	0	0	0	0
20170524CCB211	Outpatient	M	9	FUO	Blood	Positive(+) 5.300	Negative(-) 0.352	Negative(-) 0.625	Negative(-) 0.135	Positive(+) 5.140	yes	0	0	0	0	0	0	0	0	0	0	0	0	0	0	0	1	0	0	0	0	0	0	0	0	0	0	0	0
20150921CCB140	Inpatient	M	9	FUO	Blood	Positive(+) 3.14	Negative(-) 0.16	Negative(-) 0.75	Negative(-) 0.57		yes	0	0	0	0	0	0	0	0	0	0	0	0	0	0	0	1	0	0	0	0	0	0	0	0	0	0	0	0
20170323CCB140	Inpatient	M	10	FUO	Blood	Positive(+) 4.79	Negative(-) 0.30	Equivocal 0.93	Negative(-) 0.54	Equivocal 1.05	yes	0	0	0	0	0	0	0	0	0	0	0	0	0	0	0	1	0	0	0	0	0	0	0	0	0	0	0	0
20160315CCB168	Outpatient	F	10	FUO	Blood	Negative(-) 0.16	Negative(-) 0.17	Negative(-) 0.13	Negative(-) 0.11	Negative(-) 0.08	yes	1	1	1	1	1	0	0	0	0	0	1	1	1	1	0	0	0	0	0	0	0	0	0	0	0	0	0	0	45		45	12
20141230CCB263	Inpatient	M	10	FUO	Blood	Negative(-) 0.11	Negative(-) 0.16	Negative(-) 0.31	Negative(-) 0.24	Negative(-) 0.08	yes	1	1	0	0	0	0	0	0	0	0	1	1	0	0	0	0	0	0	0	0	0	0	0	0	0	0	0	0	51		51
20141125CCB267	Outpatient	F	10	FUO	Blood	Negative(-) 0.25	Negative(-) 0.60	Negative(-) 0.46	Negative(-) 0.53	Negative(-) 0.15	yes	0	0	0	0	1	0	0	0	0	0	0	0	0	0	1	0	0	0	0	0	0	0	0	0	0	0	0	0				24		24
20170724CCB186	Outpatient	F	10	FUO	Blood	Positive(+) 3.224	Positive(+) 6.714	Positive(+) 1.241	Positive(+) 2.333	Negative(-) 0.241	yes	0	0	0	0	1	0	0	0	0	0	0	0	0	0	0	1	0	0	0	0	0	0	0	0	0	0	0	0				24
20150212CCB123	Inpatient	F	10	FUO	Blood	Negative(-) 0.17	Negative(-) 0.25	Negative(-) 0.27	Negative(-) 0.20	Negative(-) 0.35	yes	0	0	0	0	1	0	0	0	0	0	0	0	0	0	0	0	0	0	0	0	0	0	0	0	0	0	0	0				13
20161213CCB096	Inpatient	F	10	FUO	Blood	Positive(+) 2.18	Positive(+) 1.15	Positive(+) 1.63	Positive(+) 3.26	Negative(-) 0.48	yes	0	0	0	0	1	0	0	0	0	0	0	0	0	0	1	1	0	0	1	1	0	0	0	0	0	0	0	1				28		28	14		14
20140805CCB102	Outpatient	M	10	FUO	Blood	Negative(-) 0.48	Negative(-) 0.63	Negative(-) 0.23	Negative(-) 0.11	Positive(+) 1.70	yes	0	0	0	0	0	0	0	0	0	0	0	0	0	0	0	0	0	0	0	0	0	0	0	0	0	0	0	0
20160511CCB096	Inpatient	F	10	FUO	Blood	Positive(+) 5.55	Positive(+) 1.17	Negative(-) 0.36	Negative(-) 0.12	Positive(+) 2.75	yes	1	0	1	1	1	0	0	0	0	0	1	0	0	0	0	1	0	1	0	1	0	0	0	0	0	1	0	1	42		42	26			31		31	31
20170718CCB130	Outpatient	M	10	FUO	Blood	Positive(+) 1.951	Negative(-) 0.466	Negative(-) 0.268	Negative(-) 0.140	Positive(+) 4.115	yes	0	0	0	0	0	0	0	0	0	0	0	0	0	0	0	1	0	0	0	0	0	0	0	0	0	0	0	0
20170420CCB160	Inpatient	M	10	FUO	Blood	Positive(+) 3.308	Negative(-) 0.500	Negative(-) 0.186	Negative(-) 0.141	Positive(+) 4.546	yes	0	0	0	0	0	0	0	0	0	0	0	0	0	0	0	1	0	0	0	0	0	0	0	0	0	0	0	0
20160315CCB170	Outpatient	F	10	FUO	Blood	Positive(+) 3.48	Negative(-) 0.31	Negative(-) 0.68	Negative(-) 0.55	Positive(+) 4.85	yes	1	1	0	0	1	0	0	0	0	0	1	1	0	0	0	1	1	0	1	0	0	0	0	0	1	0	0	0	47		47	25
20160901CCB319	Outpatient	F	10	FUO	Blood	Positive(+) 7.13	Negative(-) 0.16	Negative(-) 0.31	Negative(-) 0.16	Positive(+) 4.98	yes	1	1	1	1	1	0	0	0	0	0	1	0	0	0	0	1	0	1	1	1	0	0	0	0	0	1	0	1	20		20	27			28		28	32
20160825CCB243	Inpatient	M	10	FUO	Blood	Positive(+) 5.18	Negative(-) 0.68	Negative(-) 0.49	Negative(-) 0.28	Positive(+) 5.10	yes	0	0	0	0	0	0	0	0	0	0	0	0	0	0	0	1	0	0	0	0	0	0	0	0	0	0	0	0
20150415CCB180	Inpatient	F	10	FUO	Blood					Positive(+) 6.14	no	0	0	0	0	0	0	0	0	0	0	0	0	0	0	0	0	0	0	0	0	0	0	0	0	0	0	0	0
20150306CCB065	Outpatient	F	10	FUO	Blood	Positive(+) 3.58	Equivocal 0.93	Negative(-) 0.43	Negative(-) 0.20	Positive(+) 6.78	yes	0	0	0	0	1	0	0	0	0	0	0	0	0	0	1	1	0	0	0	1	0	0	0	0	0	0	0	1				24		24	27		27
20160801CCB005	Outpatient	F	10	FUO	Blood	Positive(+) 4.18	Negative(-) 0.75	Equivocal 0.90	Equivocal 0.93		yes	1	1	0	0	0	0	0	0	0	0	1	0	0	0	0	1	1	0	0	0	0	0	0	0	1	0	0	0	43		43
20170313CCB042	Outpatient	M	10	FUO	Blood	Positive(+) 2.31	Negative(-) 0.09	Negative(-) 0.79	Equivocal 0.93		yes	0	0	0	0	0	0	0	0	0	0	0	0	0	0	0	1	0	0	0	0	0	0	0	0	0	0	0	0
20141209CCB075	Inpatient	F	10	FUO	Blood	Negative(-) 0.20	Negative(-) 0.26	Negative(-) 0.25	Negative(-) 0.08		yes	1	1	1	1	0	0	0	0	0	0	1	0	0	0	0	0	0	0	0	0	0	0	0	0	0	0	0	0	44		44
20160803CCB019	Inpatient	M	10	FUO	Blood	Positive(+) 5.97	Negative(-) 0.21	Negative(-) 0.28	Negative(-) 0.09		yes	0	0	0	0	0	0	0	0	0	0	0	0	0	0	0	1	0	0	0	0	0	0	0	0	0	0	0	0
20140807CCB007	Outpatient	M	10	FUO	Blood	Positive(+) 6.68	Negative(-) 0.27	Negative(-) 0.15	Negative(-) 0.10		yes	1	1	1	1	0	0	0	0	0	0	1	1	1	1	0	1	1	0	1	0	0	0	0	0	1	0	1	0	52		52
20141011CCB020	Inpatient	M	10	FUO	Blood	Positive(+) 2.93	Negative(-) 0.18	Negative(-) 0.17	Negative(-) 0.11		yes	0	0	0	0	0	0	0	0	0	0	0	0	0	0	0	1	0	0	0	0	0	0	0	0	0	0	0	0
20160203CCB049	Inpatient	F	10	FUO	Blood	Positive(+) 5.94	Negative(-) 0.61	Negative(-) 0.29	Negative(-) 0.11		yes	1	1	1	1	0	0	0	0	0	0	1	1	0	1	0	1	1	1	1	0	0	0	0	0	1	1	1	0	48		48							33
20160811CCB098	Outpatient	F	10	FUO	Blood	Positive(+) 4.56	Negative(-) 0.17	Negative(-) 0.46	Negative(-) 0.11		yes	1	1	0	0	0	0	0	0	0	0	1	1	0	0	0	1	1	0	1	0	0	0	0	0	1	0	0	0	47		47
20160831CCB289	Outpatient	M	10	FUO	Blood	Positive(+) 4.49	Negative(-) 0.12	Negative(-) 0.19	Negative(-) 0.12		yes	0	0	0	0	0	0	0	0	0	0	0	0	0	0	0	1	0	0	0	0	0	0	0	0	0	0	0	0
20170327CCB149	Outpatient	M	10	FUO	Blood	Negative(-) 0.15	Negative(-) 0.23	Negative(-) 0.39	Negative(-) 0.35		yes	0	0	0	0	0	0	0	0	0	0	0	0	0	0	0	0	0	0	0	0	0	0	0	0	0	0	0	0
20151021CCB174	Inpatient	F	10	FUO	Blood	Positive(+) 3.46	Negative(-) 0.74	Negative(-) 0.72	Negative(-) 0.38		yes	1	0	1	0	0	0	0	0	0	0	1	0	1	0	0	1	0	1	0	0	0	0	0	0	0	1	0	0	49		49							35
20151010CCB027	Inpatient	F	10	FUO	Blood	Positive(+) 4.91	Equivocal 1.04	Equivocal 1.04	Negative(-) 0.52		yes	1	0	0	1	0	0	0	0	0	0	1	0	0	0	0	1	0	0	1	0	0	0	0	0	0	0	0	0	45		45
20160511CCB087	Outpatient	M	10	FUO	Blood	Positive(+) 4.07	Negative(-) 0.16	Negative(-) 0.75	Negative(-) 0.56		yes	0	0	0	0	0	0	0	0	0	0	0	0	0	0	0	1	0	0	0	0	0	0	0	0	0	0	0	0
20160805CCB052	Outpatient	F	10	FUO	Blood	Positive(+) 6.23	Negative(-) 0.66	Positive(+) 1.25	Negative(-) 0.70		yes	0	0	0	0	0	0	0	0	0	0	0	0	0	0	0	1	0	0	0	0	0	0	0	0	0	0	0	0
20150421CCB220	Outpatient	M	10	FUO	Blood	Positive(+) 2.93	Negative(-) 0.20	Negative(-) 0.31	Negative(-) 0.77		yes	0	0	0	0	0	0	0	0	0	0	0	0	0	0	0	1	0	0	0	0	0	0	0	0	0	0	0	0
20150413CCB111	Inpatient	F	10	FUO	Blood	Positive(+) 3.09	Negative(-) 0.34	Positive(+) 1.43	Positive(+) 1.77		yes	0	0	0	0	0	0	0	0	0	0	0	0	0	0	0	1	0	0	0	0	0	0	0	0	0	0	0	0
20170724CCB188	Inpatient	M	10	FUO	Blood		Negative(-) 0.092				no	0	0	0	0	0	0	0	0	0	0	0	0	0	0	0	0	0	0	0	0	0	0	0	0	0	0	0	0
20140911CCB291	Inpatient	M	10	FUO	Blood	Positive(+) 2.21	Negative(-) 0.13				yes	0	0	0	0	0	0	0	0	0	0	0	0	0	0	0	1	0	0	0	0	0	0	0	0	0	0	0	0
20160712CCB110	Outpatient	M	10	FUO	Blood	Positive(+) 6.04	Negative(-) 0.21				yes	1	1	0	0	0	0	0	0	0	0	1	0	0	0	0	1	0	0	0	0	0	0	0	0	0	0	0	0	51		51
20150609CCB128	Outpatient	F	10	FUO	Blood	Positive(+) 5.67	Negative(-) 0.23				yes	1	1	0	0	0	0	0	0	0	0	1	1	0	0	0	1	1	0	0	0	0	0	0	0	1	0	0	0	43		43
20160607CCB013	Outpatient	M	10	FUO	Blood	Positive(+) 3.78	Negative(-) 0.26				yes	0	0	0	0	0	0	0	0	0	0	0	0	0	0	0	1	0	0	0	0	0	0	0	0	0	0	0	0
20161121CCB185	Outpatient	M	10	FUO	Blood		Negative(-) 0.27				no	0	0	0	0	0	0	0	0	0	0	0	0	0	0	0	0	0	0	0	0	0	0	0	0	0	0	0	0
20150109CCB081	Outpatient	F	10	FUO	Blood		Negative(-) 0.36				no	0	0	0	0	0	0	0	0	0	0	0	0	0	0	0	0	0	0	0	0	0	0	0	0	0	0	0	0
20151126CCB350	Outpatient	M	10	FUO	Blood		Negative(-) 0.42				no	0	0	0	0	0	0	0	0	0	0	0	0	0	0	0	0	0	0	0	0	0	0	0	0	0	0	0	0
20141125CCB282	Outpatient	M	10	FUO	Blood	Positive(+) 3.77	Negative(-) 0.46				yes	0	0	0	0	0	0	0	0	0	0	0	0	0	0	0	1	0	0	0	0	0	0	0	0	0	0	0	0
20150626CCB331	Outpatient	M	10	FUO	Blood	Positive(+) 4.48	Negative(-) 0.60				yes	0	0	0	0	0	0	0	0	0	0	0	0	0	0	0	1	0	0	0	0	0	0	0	0	0	0	0	0
20150127CCB255	Outpatient	F	10	FUO	Blood	Negative(-) 0.20	Negative(-) 0.70				yes	0	0	0	0	0	0	0	0	0	0	0	0	0	0	0	0	0	0	0	0	0	0	0	0	0	0	0	0
20160426CCB203	Inpatient	F	11	FUO	Blood	Negative(-) 0.13	Negative(-) 0.17	Negative(-) 0.24	Negative(-) 0.25	Negative(-) 0.08	yes	0	0	0	0	0	1	1	1	1	1	1	1	1	1	1	0	0	0	0	0	0	0	0	0	0	0	0	0		58	58		38	38
20150506CCB051	Outpatient	M	11	FUO	Blood	Negative(-) 0.29	Negative(-) 0.15	Equivocal 0.98	Negative(-) 0.61	Negative(-) 0.29	yes	0	0	0	0	0	0	0	0	0	0	0	0	0	0	0	0	0	0	0	0	0	0	0	0	0	0	0	0
20160325CCB347	Outpatient	F	11	FUO	Blood	Positive(+) 4.83	Negative(-) 0.09	Negative(-) 0.22	Negative(-) 0.17	Negative(-) 0.47	yes	0	0	0	0	0	1	1	1	1	1	1	1	1	1	1	1	0	0	0	0	1	1	1	1	1	1	1	1		62	62		42	42		37	37
20160301CCB334	Outpatient	M	11	FUO	Blood	Equivocal 0.99	Negative(-) 0.34	Negative(-) 0.18	Negative(-) 0.11	Positive(+) 1.13	no	0	0	0	0	0	0	0	0	0	0	0	0	0	0	0	0	0	0	0	0	0	0	0	0	0	0	0	0
20150109CCB074	Outpatient	M	11	FUO	Blood	Positive(+) 3.78	Negative(-) 0.23			Positive(+) 1.42	yes	0	0	0	0	0	0	0	0	0	0	0	0	0	0	0	1	0	0	0	0	0	0	0	0	0	0	0	0
20170227CCB219	Inpatient	F	11	FUO	Blood	Equivocal 0.98	Negative(-) 0.09	Negative(-) 0.19	Negative(-) 0.07	Positive(+) 1.66	no	0	0	0	0	0	0	0	0	0	0	0	0	0	0	0	0	0	0	0	0	0	0	0	0	0	0	0	0
20150506CCB052	Inpatient	F	11	FUO	Blood	Positive(+) 6.38	Negative(-) 0.11	Equivocal 0.96	Negative(-) 0.35	Positive(+) 11.97	yes	0	0	0	0	0	1	1	0	1	1	1	1	0	1	1	1	0	0	0	0	1	0	1	1	1	0	1	1		64	64		34	34		43	43
20170410CCB037	Outpatient	F	11	FUO	Blood	Positive(+) 4.443	Positive(+) 1.283	Negative(-) 0.323	Negative(-) 0.228	Positive(+) 2.509	yes	0	0	0	0	0	1	0	0	0	1	1	0	0	0	1	1	0	0	0	0	0	0	0	1	0	0	0	1		64	64		43	43		36	36
20170524CCB208	Outpatient	M	11	FUO	Blood	Positive(+) 2.973	Negative(-) 0.085	Negative(-) 0.366	Negative(-) 0.246	Positive(+) 3.306	yes	0	0	0	0	0	0	0	0	0	0	0	0	0	0	0	1	0	0	0	0	0	0	0	0	0	0	0	0
20160718CCB169	Inpatient	M	11	FUO	Blood	Positive(+) 4.15	Positive(+) 3.18	Positive(+) 1.11	Positive(+) 1.14	Positive(+) 3.74	yes	0	0	0	0	0	0	0	0	0	0	0	0	0	0	0	1	0	0	0	0	0	0	0	0	0	0	0	0
20161024CCB161	Inpatient	F	11	FUO	Blood	Positive(+) 2.37	Negative(-) 0.34	Positive(+) 1.41	Negative(-) 0.52	Positive(+) 3.81	yes	0	0	0	0	0	1	1	1	1	1	1	1	1	1	1	1	0	0	0	0	1	1	1	1	1	1	1	1		53	53		41	41		44	44
20140717CCB117	Outpatient	M	11	FUO	Blood	Positive(+) 5.47	Positive(+) 4.75	Equivocal 1.02	Equivocal 0.90	Positive(+) 4.13	yes	0	0	0	0	0	0	0	0	0	0	0	0	0	0	0	1	0	0	0	0	0	0	0	0	0	0	0	0
20150722CCB238	Outpatient	F	11	FUO	Blood	Positive(+) 5.23	Positive(+) 2.58	Negative(-) 0.64	Negative(-) 0.50	Positive(+) 5.17	yes	0	0	0	0	0	1	1	1	1	0	1	1	1	1	0	1	0	0	0	0	1	1	1	0	1	1	1	0		65	65
20151023CCB226	Outpatient	M	11	FUO	Blood	Positive(+) 5.87	Negative(-) 0.11	Positive(+) 1.29	Equivocal 0.89	Positive(+) 5.51	yes	0	0	0	0	0	0	0	0	0	0	0	0	0	0	0	1	0	0	0	0	0	0	0	0	0	0	0	0
20140606CCB225	Inpatient	F	11	FUO	Blood	Positive(+) 1.70	Negative(-) 0.31	Negative(-) 0.34	Negative(-) 0.16	Positive(+) 5.79	yes	0	0	0	0	0	1	1	1	1	1	1	1	1	1	1	1	0	0	0	0	1	1	1	1	1	1	1	1		61	61		38	38		40	40
20151130CCB007	Outpatient	F	11	FUO	Blood	Positive(+) 4.64	Negative(-) 0.23	Negative(-) 0.39	Negative(-) 0.23	Positive(+) 6.03	yes	0	0	0	0	0	1	0	0	0	0	1	0	0	0	0	1	0	0	0	0	0	0	0	1	0	0	0	1		55	55					40	40
20160525CCB222	Inpatient	M	11	FUO	Blood	Positive(+) 2.63	Negative(-) 0.15	Equivocal 0.88	Negative(-) 0.32	Positive(+) 6.40	yes	0	0	0	0	0	0	0	0	0	0	0	0	0	0	0	1	0	0	0	0	0	0	0	0	0	0	0	0
20151102CCB007	Inpatient	M	11	FUO	Blood	Positive(+) 6.56	Negative(-) 0.35	Positive(+) 1.86	Positive(+) 1.69	Positive(+) 6.46	yes	0	0	0	0	0	1	0	0	0	0	1	0	0	0	0	1	0	0	0	0	0	0	0	0	0	0	0	0		67	67
20150421CCB227	Outpatient	F	11	FUO	Blood	Positive(+) 5.15	Negative(-) 0.17	Negative(-) 0.29	Negative(-) 0.17	Positive(+) 7.55	yes	0	0	0	0	0	1	1	1	1	1	1	1	1	1	1	1	0	0	0	0	1	1	1	1	1	1	1	1		65	65		43	43		36	36
20160205CCB085	Inpatient	M	11	FUO	Blood	Positive(+) 4.54	Negative(-) 0.16	Equivocal 0.93	Equivocal 1.02		yes	0	0	0	0	0	0	0	0	0	0	0	0	0	0	0	1	0	0	0	0	0	0	0	0	0	0	0	0
20150327CCB296	Outpatient	M	11	FUO	Blood	Positive(+) 1.88	Negative(-) 0.07	Negative(-) 0.13	Negative(-) 0.10		yes	0	0	0	0	0	0	0	0	0	0	0	0	0	0	0	1	0	0	0	0	0	0	0	0	0	0	0	0
20170613CCB068	Inpatient	F	11	FUO	Blood	Positive(+) 3.676	Negative(-) 0.334	Negative(-) 0.320	Negative(-) 0.140		yes	0	0	0	0	0	1	1	1	0	0	1	1	1	0	0	1	0	0	0	0	1	1	0	0	1	1	0	0		57	57
20141016CCB068	Inpatient	M	11	FUO	Blood	Positive(+) 1.69	Negative(-) 0.09	Negative(-) 0.15	Negative(-) 0.16		yes	0	0	0	0	0	1	1	1	1	0	1	1	1	1	0	1	0	0	0	0	1	1	1	0	1	1	1	0		67	67
20160407CCB040	Outpatient	M	11	FUO	Blood	Positive(+) 5.15	Negative(-) 0.22	Negative(-) 0.23	Negative(-) 0.17		yes	0	0	0	0	0	0	0	0	0	0	0	0	0	0	0	1	0	0	0	0	0	0	0	0	0	0	0	0
20140729CCB420	Inpatient	M	11	FUO	Blood		Negative(-) 0.55	Positive(+) 2.00	Negative(-) 0.17		no	0	0	0	0	0	0	0	0	0	0	0	0	0	0	0	0	0	0	0	0	0	0	0	0	0	0	0	0
20160321CCB282	Outpatient	M	11	FUO	Blood	Positive(+) 3.85	Negative(-) 0.30		Negative(-) 0.17		yes	0	0	0	0	0	0	0	0	0	0	0	0	0	0	0	1	0	0	0	0	0	0	0	0	0	0	0	0
20160111CCB120	Outpatient	M	11	FUO	Blood	Negative(-) 0.16	Negative(-) 0.12		Negative(-) 0.27		yes	0	0	0	0	0	0	0	0	0	0	0	0	0	0	0	0	0	0	0	0	0	0	0	0	0	0	0	0
20160413CCB084	Outpatient	M	11	FUO	Blood	Positive(+) 6.04	Negative(-) 0.17	Negative(-) 0.32	Negative(-) 0.28		yes	0	0	0	0	0	1	1	0	0	0	1	1	0	0	0	1	0	0	0	0	1	0	0	0	1	0	0	0		68	68
20150409CCB066	Outpatient	M	11	FUO	Blood	Positive(+) 2.21	Negative(-) 0.14	Positive(+) 1.79	Negative(-) 0.33		yes	0	0	0	0	0	0	0	0	0	0	0	0	0	0	0	1	0	0	0	0	0	0	0	0	0	0	0	0
20170110CCB064	Outpatient	F	11	FUO	Blood	Positive(+) 2.86	Negative(-) 0.26	Negative(-) 0.43	Negative(-) 0.37		yes	0	0	0	0	0	1	1	1	1	0	1	1	1	1	0	1	0	0	0	0	1	1	1	0	1	1	1	0		56	56
20151116CCB188	Outpatient	M	11	FUO	Blood	Positive(+) 4.98	Equivocal 0.91	Negative(-) 0.46	Negative(-) 0.40		yes	0	0	0	0	0	1	0	0	0	0	1	0	0	0	0	1	0	0	0	0	0	0	0	0	0	0	0	0		68	68
20160128CCB403	Inpatient	M	11	FUO	Blood	Positive(+) 4.09	Negative(-) 0.39	Negative(-) 0.47	Negative(-) 0.44		yes	0	0	0	0	0	0	0	1	0	0	0	0	1	0	0	1	0	0	0	0	0	1	0	0	0	1	0	0
20161207CCB036	Outpatient	F	11	FUO	Blood	Negative(-) 0.16	Negative(-) 0.56	Positive(+) 1.55	Positive(+) 1.27		yes	0	0	0	0	0	1	1	1	1	0	1	1	1	1	0	0	0	0	0	0	0	0	0	0	0	0	0	0		59	59
20160111CCB119	Outpatient	M	11	FUO	Blood	Positive(+) 5.71	Negative(-) 0.09	Equivocal 1.05			yes	0	0	0	0	0	0	0	0	0	0	0	0	0	0	0	1	0	0	0	0	0	0	0	0	0	0	0	0
20160523CCB202	Outpatient	M	11	FUO	Blood	Positive(+) 5.56	Negative(-) 0.38	Negative(-) 0.73			yes	0	0	0	0	0	0	0	0	0	0	0	0	0	0	0	1	0	0	0	0	0	0	0	0	0	0	0	0
20161012CCB071	Outpatient	M	11	FUO	Blood	Positive(+) 6.54	Equivocal 0.81				yes	0	0	0	0	0	0	0	0	0	0	0	0	0	0	0	1	0	0	0	0	0	0	0	0	0	0	0	0
20151130CCB011	Outpatient	M	11	FUO	Blood		Negative(-) 0.25				no	0	0	0	0	0	0	0	0	0	0	0	0	0	0	0	0	0	0	0	0	0	0	0	0	0	0	0	0
20150518CCB191	Outpatient	F	11	FUO	Blood		Negative(-) 0.54				no	0	0	0	0	0	0	0	0	0	0	0	0	0	0	0	0	0	0	0	0	0	0	0	0	0	0	0	0
20161018CCB114	Inpatient	M	12	FUO	Blood	Negative(-) 0.18	Negative(-) 0.13	Negative(-) 0.36	Negative(-) 0.37	Negative(-) 0.09	yes	0	0	0	0	0	0	0	0	0	0	0	0	0	0	0	0	0	0	0	0	0	0	0	0	0	0	0	0
20150227CCB212	Inpatient	M	12	FUO	Blood	Positive(+) 4.21	Positive(+) 3.22	Negative(-) 0.61	Equivocal 0.99	Negative(-) 0.34	yes	0	0	0	0	0	0	0	0	0	1	0	0	0	0	1	1	0	0	0	0	0	0	0	1	0	0	0	1					60	60		60	60
20161020CCB146	Inpatient	F	12	FUO	Blood	Positive(+) 4.60	Negative(-) 0.56	Negative(-) 0.37	Negative(-) 0.27	Positive(+) 1.41	yes	0	0	0	0	0	1	1	1	1	1	1	1	1	1	1	1	0	0	0	0	1	1	1	1	1	1	1	1		86	86		56	56		59	59
20170510CCB089	Inpatient	M	12	FUO	Blood	Positive(+) 2.780	Negative(-) 0.165	Negative(-) 0.443	Negative(-) 0.235	Positive(+) 2.145	yes	0	0	0	0	0	1	1	0	0	0	1	1	0	0	0	1	0	0	0	0	1	0	0	0	1	0	0	0		91	91
20170124CCB190	Inpatient	M	12	FUO	Blood	Positive(+) 2.39	Positive(+) 2.33	Negative(-) 0.68	Negative(-) 0.67	Positive(+) 2.40	yes	0	0	0	0	0	1	1	0	1	0	1	1	0	1	0	1	0	0	0	0	1	0	1	0	1	0	1	0		92	92
20150615CCB186	Inpatient	F	12	FUO	Blood	Positive(+) 2.33	Negative(-) 0.30	Negative(-) 0.27	Negative(-) 0.17	Positive(+) 2.54	yes	0	0	0	0	0	1	1	1	1	1	1	1	1	1	1	1	0	0	0	0	1	1	1	1	1	1	1	1		83	83		47	47		57	57
20160309CCB105	Outpatient	M	12	FUO	Blood	Positive(+) 1.61	Negative(-) 0.09	Negative(-) 0.16		Positive(+) 2.71	yes	0	0	0	0	0	0	0	0	0	0	0	0	0	0	0	1	0	0	0	0	0	0	0	0	0	0	0	0
20150417CCB207	Outpatient	F	12	FUO	Blood	Positive(+) 6.92	Negative(-) 0.19	Negative(-) 0.63	Negative(-) 0.19	Positive(+) 3.29	yes	0	0	0	0	0	1	1	1	1	1	1	1	1	1	1	1	0	0	0	0	1	1	1	1	1	1	1	1		83	83		47	47		57	57
20150522CCB267	Outpatient	M	12	FUO	Blood					Positive(+) 3.34	no	0	0	0	0	0	0	0	0	0	0	0	0	0	0	0	0	0	0	0	0	0	0	0	0	0	0	0	0
20150324CCB272	Inpatient	F	12	FUO	Blood	Positive(+) 1.51	Negative(-) 0.13	Equivocal 0.93	Negative(-) 0.45	Positive(+) 3.45	yes	0	0	0	0	0	1	1	0	1	1	1	1	0	1	1	1	0	0	0	0	1	0	1	1	1	0	1	1		77	77		49	49		51	51
20160630CCB254	Inpatient	F	12	FUO	Blood	Positive(+) 5.72	Negative(-) 0.25	Negative(-) 0.60	Negative(-) 0.33	Positive(+) 3.94	yes	0	0	0	0	0	1	0	1	0	1	1	0	1	0	1	1	0	0	0	0	0	1	0	1	0	1	0	1		78	78		57	57		54	54
20170714CCB120	Inpatient	M	12	FUO	Blood					Positive(+) 3.941	no	0	0	0	0	0	0	0	0	0	0	0	0	0	0	0	0	0	0	0	0	0	0	0	0	0	0	0	0
20151214CCB178	Outpatient	M	12	FUO	Blood	Positive(+) 3.79	Negative(-) 0.39	Negative(-) 0.17	Negative(-) 0.12	Positive(+) 3.96	yes	0	0	0	0	0	0	0	0	0	0	0	0	0	0	0	1	0	0	0	0	0	0	1	0	0	0	1	0
20160331CCB407	Outpatient	M	12	FUO	Blood	Positive(+) 4.60	Negative(-) 0.09	Negative(-) 0.39	Negative(-) 0.32	Positive(+) 4.32	yes	0	0	0	0	0	0	0	0	0	0	0	0	0	0	0	1	0	0	0	0	0	0	0	0	0	0	0	0
20170510CCB090	Inpatient	F	12	FUO	Blood	Positive(+) 3.845	Negative(-) 0.272	Equivocal 0.992	Negative(-) 0.579	Positive(+) 5.157	yes	0	0	0	0	0	1	1	0	1	1	1	1	0	1	1	1	0	0	0	0	1	0	1	1	1	0	1	1		79	79		58	58		50	50
20150720CCB199	Outpatient	F	12	FUO	Blood		Negative(-) 0.24	Negative(-) 0.74	Negative(-) 0.18	Positive(+) 5.43	no	0	0	0	0	0	0	0	0	0	0	0	0	0	0	0	0	0	0	0	0	0	0	0	0	0	0	0	0
20170204CCB005	Inpatient	F	12	FUO	Blood	Positive(+) 5.20	Negative(-) 0.39	Positive(+) 2.25	Negative(-) 0.65	Positive(+) 5.63	yes	0	0	0	0	0	1	1	1	1	1	1	1	1	1	1	1	0	0	0	0	1	1	1	1	1	1	1	1		84	84		58	58		50	50
20170516CCB134	Outpatient	F	12	FUO	Blood	Positive(+) 4.012	Negative(-) 0.180	Negative(-) 0.800	Negative(-) 0.389	Positive(+) 5.764	yes	0	0	0	0	0	1	1	1	1	1	1	1	1	1	1	1	0	0	0	0	1	1	1	1	1	1	1	1		86	86		56	56		59	59
20141225CCB253	Inpatient	M	12	FUO	Blood		Negative(-) 0.25			Positive(+) 5.84	no	0	0	0	0	0	0	0	0	0	0	0	0	0	0	0	0	0	0	0	0	0	0	0	0	0	0	0	0
20140603CCB203	Inpatient	F	12	FUO	Blood	Positive(+) 5.35	Equivocal 0.91	Positive(+) 5.94	Negative(-) 0.15	Positive(+) 6.68	yes	0	0	0	0	0	1	0	1	1	1	1	0	1	1	1	1	0	0	0	0	0	1	1	1	0	1	1	1		71	71		59	59		48	48
20150120CCB173	Outpatient	F	12	FUO	Blood	Positive(+) 5.61	Negative(-) 0.30	Negative(-) 0.42	Negative(-) 0.14	Positive(+) 6.86	yes	0	0	0	0	0	1	0	1	1	1	1	0	1	1	1	1	0	0	0	0	0	1	1	1	0	1	1	1		74	74		46	46		58	58
20170301CCB246	Outpatient	F	12	FUO	Blood		Negative(-) 0.16	Negative(-) 0.46	Equivocal 1.00		no	0	0	0	0	0	0	0	0	0	0	0	0	0	0	0	0	0	0	0	0	0	0	0	0	0	0	0	0
20140708CCB264	Inpatient	F	12	FUO	Blood		Negative(-) 0.14	Negative(-) 0.06	Negative(-) 0.04		no	0	0	0	0	0	0	0	0	0	0	0	0	0	0	0	0	0	0	0	0	0	0	0	0	0	0	0	0
20141115CCB093	Inpatient	F	12	FUO	Blood	Positive(+) 3.21	Negative(-) 0.63	Negative(-) 0.13	Negative(-) 0.07		yes	0	0	0	0	0	1	1	1	1	0	1	1	1	1	0	1	0	0	0	0	1	1	1	0	1	1	1	0		88	88
20151110CCB109	Outpatient	M	12	FUO	Blood	Positive(+) 3.07	Negative(-) 0.24	Negative(-) 0.16	Negative(-) 0.16		yes	0	0	0	0	0	1	1	0	0	0	1	1	0	0	0	1	0	0	0	0	1	0	0	0	1	0	0	0		91	91
20150806CCB068	Outpatient	M	12	FUO	Blood	Negative(-) 0.19	Negative(-) 0.17	Negative(-) 0.16	Negative(-) 0.18		yes	0	0	0	0	0	1	0	0	0	0	1	0	0	0	0	0	0	0	0	0	0	0	0	0	0	0	0	0		89	89
20150324CCB260	Outpatient	M	12	FUO	Blood	Positive(+) 2.57	Positive(+) 1.28	Negative(-) 0.34	Negative(-) 0.22		yes	0	0	0	0	0	1	1	1	1	0	1	1	1	1	0	1	0	0	0	0	1	1	1	0	1	1	1	0		89	89
20141113CCB065	Outpatient	M	12	FUO	Blood	Negative(-) 0.22	Negative(-) 0.49	Negative(-) 0.25	Negative(-) 0.23		yes	0	0	0	0	0	1	1	1	1	0	1	1	1	1	0	0	0	0	0	0	0	0	0	0	0	0	0	0		89	89
20170504CCB011	Outpatient	F	12	FUO	Blood	Positive(+) 6.490	Negative(-) 0.110	Positive(+) 1.768	Negative(-) 0.284		yes	0	0	0	0	0	1	1	1	1	0	1	1	1	1	0	1	0	0	0	0	1	1	1	0	1	1	1	0		78	78
20170420CCB149	Outpatient	M	12	FUO	Blood	Positive(+) 2.585	Negative(-) 0.389	Negative(-) 0.309	Negative(-) 0.327		yes	0	0	0	0	0	0	0	0	0	0	0	0	0	0	0	1	0	0	0	0	0	0	0	0	0	0	0	0
20141205CCB035	Outpatient	F	12	FUO	Blood	Positive(+) 4.16	Negative(-) 0.38	Negative(-) 0.47	Negative(-) 0.33		yes	0	0	0	0	0	1	1	1	1	0	1	1	1	1	0	1	0	0	0	0	1	1	1	0	1	1	1	0		76	76
20150306CCB045	Outpatient	F	12	FUO	Blood	Positive(+) 4.33	Negative(-) 0.56	Negative(-) 0.57	Negative(-) 0.36		yes	0	0	0	0	0	1	1	1	1	0	1	1	1	1	0	1	0	0	0	0	1	1	1	0	1	1	1	0		77	77
20150327CCB335	Outpatient	M	12	FUO	Blood		Negative(-) 0.15	Positive(+) 2.97	Negative(-) 0.38		no	0	0	0	0	0	0	0	0	0	0	0	0	0	0	0	0	0	0	0	0	0	0	0	0	0	0	0	0
20170427CCB183	Outpatient	M	12	FUO	Blood	Positive(+) 2.478	Negative(-) 0.307	Negative(-) 0.763	Negative(-) 0.440		yes	0	0	0	0	0	0	0	0	0	0	0	0	0	0	0	1	0	0	0	0	0	0	0	0	0	0	0	0
20140610CCB031	Outpatient	M	12	FUO	Blood	Positive(+) 8.00	Negative(-) 0.22	Positive(+) 2.38	Positive(+) 7.21		yes	0	0	0	0	0	0	0	0	0	0	0	0	0	0	0	1	0	0	0	0	0	0	0	0	0	0	0	0
20170124CCB196	Outpatient	M	12	FUO	Blood	Positive(+) 3.81	Negative(-) 0.15	Negative(-) 0.29			yes	0	0	0	0	0	0	0	0	0	0	0	0	0	0	0	1	0	0	0	0	0	0	0	0	0	0	0	0
20150113CCB127	Outpatient	M	12	FUO	Blood	Negative(-) 0.21	Negative(-) 0.56	Negative(-) 0.41			yes	0	0	0	0	0	1	1	0	0	0	1	1	0	0	0	0	0	0	0	0	0	0	0	0	0	0	0	0		92	92
20140828CCB393	Outpatient	F	12	FUO	Blood		Equivocal 0.86				no	0	0	0	0	0	0	0	0	0	0	0	0	0	0	0	0	0	0	0	0	0	0	0	0	0	0	0	0
20141225CCB248	Outpatient	F	12	FUO	Blood		Equivocal 0.90				no	0	0	0	0	0	0	0	0	0	0	0	0	0	0	0	0	0	0	0	0	0	0	0	0	0	0	0	0
20140717CCB352	Outpatient	F	12	FUO	Blood	Negative(-) 0.22	Negative(-) 0.15				yes	0	0	0	0	0	1	0	0	0	0	1	0	0	0	0	0	0	0	0	0	0	0	0	0	0	0	0	0		72	72
20170706CCB049	Outpatient	M	12	FUO	Blood		Negative(-) 0.157				no	0	0	0	0	0	0	0	0	0	0	0	0	0	0	0	0	0	0	0	0	0	0	0	0	0	0	0	0
20160817CCB161	Outpatient	M	12	FUO	Blood	Positive(+) 3.09	Negative(-) 0.16				yes	0	0	0	0	0	0	0	0	0	0	0	0	0	0	0	1	0	0	0	0	0	0	0	0	0	0	0	0
20150504CCB019	Outpatient	F	12	FUO	Blood	Positive(+) 6.80	Negative(-) 0.20				yes	0	0	0	0	0	1	1	0	0	0	1	1	0	0	0	1	0	0	0	0	1	0	0	0	1	0	0	0		87	87
20141028CCB212	Outpatient	M	12	FUO	Blood		Negative(-) 0.42				no	0	0	0	0	0	0	0	0	0	0	0	0	0	0	0	0	0	0	0	0	0	0	0	0	0	0	0	0
20140918CCB343	Outpatient	M	12	FUO	Blood		Positive(+) 2.14				no	0	0	0	0	0	0	0	0	0	0	0	0	0	0	0	0	0	0	0	0	0	0	0	0	0	0	0	0
20170619CCB123	Outpatient	M	13	FUO	Blood	Positive(+) 3.743	Positive(+) 2.542	Negative(-) 0.484	Positive(+) 1.410	Negative(-) 0.072	yes	0	0	0	0	0	0	0	0	0	0	0	0	0	0	0	1	0	0	0	0	0	0	0	0	0	0	0	0
20170223CCB183	Outpatient	M	13	FUO	Blood	Negative(-) 0.06	Negative(-) 0.18	Negative(-) 0.48	Negative(-) 0.18	Negative(-) 0.11	yes	0	0	0	0	0	0	0	0	0	0	0	0	0	0	0	0	0	0	0	0	0	0	0	0	0	0	0	0
20160628CCB229	Outpatient	F	13	FUO	Blood		Negative(-) 0.52	Negative(-) 0.38	Negative(-) 0.38	Negative(-) 0.14	no	0	0	0	0	0	0	0	0	0	0	0	0	0	0	0	0	0	0	0	0	0	0	0	0	0	0	0	0
20151118CCB234	Outpatient	F	13	FUO	Blood	Positive(+) 4.01	Negative(-) 0.22	Negative(-) 0.38	Negative(-) 0.29	Negative(-) 0.28	yes	0	0	0	0	0	1	1	1	1	1	1	1	1	1	1	1	0	0	0	0	1	1	1	1	1	1	1	1		110	110		62	62		72	72
20160422CCB186	Inpatient	M	13	FUO	Blood	Positive(+) 1.91	Negative(-) 0.25	Negative(-) 0.35	Negative(-) 0.32	Positive(+) 1.16	yes	0	0	0	0	0	0	0	0	0	0	0	0	0	0	0	1	0	0	0	0	0	0	0	0	0	0	0	0
20160303CCB045	Inpatient	F	13	FUO	Blood					Positive(+) 1.59	no	0	0	0	0	0	0	0	0	0	0	0	0	0	0	0	0	0	0	0	0	0	0	0	0	0	0	0	0
20150402CCB011	Outpatient	F	13	FUO	Blood	Positive(+) 7.67	Negative(-) 0.13	Negative(-) 0.47	Negative(-) 0.32	Positive(+) 2.68	yes	0	0	0	0	0	1	1	1	1	1	1	1	1	1	1	1	0	0	0	0	1	1	1	1	1	1	1	1		113	113		65	65		65	65
20160420CCB155	Inpatient	F	13	FUO	Blood	Positive(+) 6.43	Negative(-) 0.12	Negative(-) 0.66	Negative(-) 0.35	Positive(+) 3.01	yes	0	0	0	0	0	1	0	1	0	1	1	0	1	0	1	1	0	0	0	0	0	1	0	1	0	1	0	1		105	105		65	65		65	65
20160601CCB288	Outpatient	M	13	FUO	Blood	Positive(+) 3.57	Negative(-) 0.23	Negative(-) 0.26	Negative(-) 0.23	Positive(+) 3.68	yes	0	0	0	0	0	0	0	0	0	0	0	0	0	0	0	1	0	0	0	0	0	0	0	0	0	0	0	0
20170420CCB180	Outpatient	F	13	FUO	Blood				Negative(-) 0.660	Positive(+) 3.844	no	0	0	0	0	0	0	0	0	0	0	0	0	0	0	0	0	0	0	0	0	0	0	0	0	0	0	0	0
20160829CCB276	Outpatient	M	13	FUO	Blood	Positive(+) 3.80	Negative(-) 0.67	Equivocal 1.01	Positive(+) 1.13	Positive(+) 3.92	yes	0	0	0	0	0	0	0	0	0	0	0	0	0	0	0	1	0	0	0	0	0	0	0	0	0	0	0	0
20160607CCB009	Inpatient	F	13	FUO	Blood	Positive(+) 5.61	Negative(-) 0.13	Positive(+) 1.74	Negative(-) 0.32	Positive(+) 4.03	yes	0	0	0	0	0	1	0	1	0	1	1	0	1	0	1	1	0	0	0	0	0	1	0	1	0	1	0	1		106	106		62	62		72	72
20160301CCB333	Outpatient	M	13	FUO	Blood	Positive(+) 4.53	Negative(-) 0.10	Negative(-) 0.19	Negative(-) 0.14	Positive(+) 4.33	yes	0	0	0	0	0	0	0	0	0	0	0	0	0	0	0	1	0	0	0	0	0	0	0	0	0	0	0	0
20170317CCB109	Outpatient	F	13	FUO	Blood		Negative(-) 0.25		Equivocal 1.05	Positive(+) 4.48	no	0	0	0	0	0	0	0	0	0	0	0	0	0	0	0	0	0	0	0	0	0	0	0	0	0	0	0	0
20160215CCB118	Outpatient	F	13	FUO	Blood	Positive(+) 3.00	Negative(-) 0.12	Negative(-) 0.14	Negative(-) 0.09	Positive(+) 4.50	yes	0	0	0	0	0	1	1	1	1	1	1	1	1	1	1	1	0	0	0	0	1	1	1	1	1	1	1	1		112	112		66	66		71	71
20170204CCB010	Outpatient	F	13	FUO	Blood	Positive(+) 3.28	Negative(-) 0.45	Negative(-) 0.38	Negative(-) 0.19	Positive(+) 4.58	yes	0	0	0	0	0	1	0	1	1	1	1	0	1	1	1	1	0	0	0	0	0	1	1	1	0	1	1	1		110	110		74	74		62	62
20160607CCB005	Outpatient	F	13	FUO	Blood	Positive(+) 4.80	Negative(-) 0.21	Negative(-) 0.26	Negative(-) 0.20	Positive(+) 4.63	yes	0	0	0	0	0	1	1	1	1	1	1	1	1	1	1	1	0	0	0	0	1	1	1	1	1	1	1	1		97	97		68	68		64	64
20170704CCB024	Outpatient	F	13	FUO	Blood		Positive(+) 5.119		Negative(-) 0.309	Positive(+) 4.747	no	0	0	0	0	0	0	0	0	0	0	0	0	0	0	0	0	0	0	0	0	0	0	0	0	0	0	0	0
20160323CCB303	Outpatient	M	13	FUO	Blood	Positive(+) 3.82	Negative(-) 0.18	Negative(-) 0.37	Negative(-) 0.49	Positive(+) 4.75	yes	0	0	0	0	0	0	0	0	0	0	0	0	0	0	0	1	0	0	0	0	0	0	0	0	0	0	0	0
20161010CCB038	Inpatient	F	13	FUO	Blood	Positive(+) 5.81	Negative(-) 0.20	Negative(-) 0.30	Negative(-) 0.10	Positive(+) 4.80	yes	0	0	0	0	0	1	1	1	1	1	1	1	1	1	1	1	0	0	0	0	1	1	1	1	1	1	1	1		105	105		72	72		63	63
20170122CCB171	Inpatient	F	13	FUO	Blood	Positive(+) 3.58	Negative(-) 0.40	Negative(-) 0.74	Negative(-) 0.49	Positive(+) 5.24	yes	0	0	0	0	0	1	0	0	0	1	1	0	0	0	1	1	0	0	0	0	0	0	1	1	0	0	1	1		109	109		74	74		62	62
20151204CCB078	Outpatient	M	13	FUO	Blood	Positive(+) 2.65	Negative(-) 0.18	Negative(-) 0.13	Negative(-) 0.10	Positive(+) 5.26	yes	0	0	0	0	0	0	0	0	0	0	0	0	0	0	0	1	0	0	0	0	0	0	0	0	0	0	0	0
20150508CCB077	Inpatient	M	13	FUO	Blood	Positive(+) 6.70	Negative(-) 0.26	Negative(-) 0.64	Negative(-) 0.43	Positive(+) 5.32	yes	0	0	0	0	0	0	0	0	0	0	0	0	0	0	0	1	0	0	0	0	0	0	0	0	0	0	0	0
20160307CCB060	Inpatient	F	13	FUO	Blood	Positive(+) 6.78	Negative(-) 0.11	Negative(-) 0.43	Negative(-) 0.32	Positive(+) 5.53	yes	0	0	0	0	0	1	1	0	0	0	1	1	0	0	0	1	0	0	0	0	1	0	0	1	1	0	0	1		115	115					73	73
20170327CCB158	Inpatient	M	13	FUO	Blood	Positive(+) 2.45	Negative(-) 0.35	Negative(-) 0.55	Negative(-) 0.53	Positive(+) 5.53	yes	0	0	0	0	0	0	0	0	0	0	0	0	0	0	0	1	0	0	0	0	0	0	0	0	0	0	0	0
20170110CCB069	Inpatient	F	13	FUO	Blood	Positive(+) 4.18	Negative(-) 0.22	Negative(-) 0.30	Negative(-) 0.07	Positive(+) 5.67	yes	0	0	0	0	0	1	1	1	1	1	1	1	1	1	1	1	0	0	0	0	1	1	1	1	1	1	1	1		108	108		63	63		68	68
20170329CCB193	Outpatient	M	13	FUO	Blood	Positive(+) 1.51	Negative(-) 0.23	Negative(-) 0.78	Negative(-) 0.49	Positive(+) 5.93	yes	0	0	0	0	0	0	0	0	0	1	0	0	0	0	1	1	0	0	0	0	0	0	0	1	0	0	0	1					75	75		75	75
20150707CCB025	Inpatient	M	13	FUO	Blood	Positive(+) 4.30	Negative(-) 0.10	Negative(-) 0.32	Negative(-) 0.20	Positive(+) 5.94	yes	0	0	0	0	0	0	0	0	0	0	0	0	0	0	0	1	0	0	0	0	0	0	0	0	0	0	0	0
20140722CCB365	Outpatient	M	13	FUO	Blood		Negative(-) 0.07		Negative(-) 0.09	Positive(+) 5.95	no	0	0	0	0	0	0	0	0	0	0	0	0	0	0	0	0	0	0	0	0	0	0	0	0	0	0	0	0
20160113CCB178	Inpatient	F	13	FUO	Blood	Positive(+) 6.30	Negative(-) 0.33	Positive(+) 1.46	Positive(+) 1.31	Positive(+) 6.04	yes	0	0	0	0	0	1	0	0	0	1	1	0	0	0	1	1	0	0	0	0	0	1	0	1	0	1	0	1		109	109		69	69		66	66
20150423CCB252	Outpatient	M	13	FUO	Blood	Negative(-) 0.67	Negative(-) 0.76	Negative(-) 0.35	Negative(-) 0.19	Positive(+) 6.41	yes	0	0	0	0	0	0	0	0	0	0	0	0	0	0	0	0	0	0	0	0	0	0	0	0	0	0	0	0
20150409CCB104	Inpatient	F	13	FUO	Blood					Positive(+) 6.71	no	0	0	0	0	0	0	0	0	0	0	0	0	0	0	0	0	0	0	0	0	0	0	0	0	0	0	0	0
20150506CCB054	Inpatient	F	13	FUO	Blood	Positive(+) 7.95	Negative(-) 0.18	Negative(-) 0.29	Negative(-) 0.20	Positive(+) 8.50	yes	0	0	0	0	0	1	1	1	0	1	1	1	1	0	1	1	0	0	0	0	1	1	0	1	1	1	0	1		111	111		64	64		69	69
20151027CCB252	Outpatient	F	13	FUO	Blood	Negative(-) 0.23	Negative(-) 0.54	Positive(+) 1.19	Equivocal 1.09		yes	0	0	0	0	0	1	1	1	0	0	1	1	1	0	0	0	0	0	0	0	0	0	0	0	0	0	0	0		96	96
20150417CCB199	Outpatient	M	13	FUO	Blood	Positive(+) 5.00	Negative(-) 0.19	Positive(+) 1.14	Equivocal 1.10		yes	0	0	0	0	0	0	0	0	0	0	0	0	0	0	0	1	0	0	0	0	0	0	0	0	0	0	0	0
20140715CCB054	Inpatient	M	13	FUO	Blood	Positive(+) 2.01	Negative(-) 0.22	Negative(-) 0.14	Negative(-) 0.08		yes	0	0	0	0	0	0	0	0	0	0	0	0	0	0	0	1	0	0	0	0	0	0	0	0	0	0	0	0
20150415CCB187	Outpatient	F	13	FUO	Blood	Positive(+) 2.02	Negative(-) 0.15	Negative(-) 0.16	Negative(-) 0.10		yes	0	0	0	0	0	1	1	1	1	0	1	1	1	1	0	1	0	0	0	0	1	1	1	0	1	1	1	0		96	96
20141118CCB131	Inpatient	F	13	FUO	Blood		Positive(+) 2.33	Negative(-) 0.16	Negative(-) 0.11		no	0	0	0	0	0	0	0	0	0	0	0	0	0	0	0	0	0	0	0	0	0	0	0	0	0	0	0	0
20141118CCB120	Inpatient	M	13	FUO	Blood	Positive(+) 5.32	Negative(-) 0.53	Negative(-) 0.26	Negative(-) 0.11		yes	0	0	0	0	0	1	1	1	1	0	1	1	1	1	0	1	0	0	0	0	1	1	1	0	1	1	1	0		114	114
20140627CCB484	Outpatient	M	13	FUO	Blood		Negative(-) 0.18	Negative(-) 0.25	Negative(-) 0.15		no	0	0	0	0	0	0	0	0	0	0	0	0	0	0	0	0	0	0	0	0	0	0	0	0	0	0	0	0
20150915CCB085	Inpatient	M	13	FUO	Blood	Positive(+) 5.06	Negative(-) 0.07	Negative(-) 0.30	Negative(-) 0.23		yes	0	0	0	0	0	0	0	0	0	0	0	0	0	0	0	1	0	0	0	0	0	0	0	0	0	0	0	0
20140617CCB045	Outpatient	F	13	FUO	Blood	Positive(+) 5.13	Negative(-) 0.11	Negative(-) 0.48	Negative(-) 0.23		yes	0	0	0	0	0	1	0	0	0	0	1	0	0	0	0	1	0	0	0	0	1	0	0	0	1	0	0	0		97	97
20170524CCB201	Outpatient	M	13	FUO	Blood	Positive(+) 3.762	Negative(-) 0.283	Negative(-) 0.404	Negative(-) 0.313		yes	0	0	0	0	0	0	0	0	0	0	0	0	0	0	0	1	0	0	0	0	0	0	0	0	0	0	0	0
20160317CCB211	Outpatient	F	13	FUO	Blood	Positive(+) 1.68	Negative(-) 0.11	Negative(-) 0.76	Negative(-) 0.33		yes	0	0	0	0	0	1	1	1	1	0	1	1	1	1	0	1	0	0	0	0	1	1	1	0	1	1	1	0		104	104
20140821CCB328	Outpatient	M	13	FUO	Blood		Negative(-) 0.10	Negative(-) 0.42	Negative(-) 0.36		no	0	0	0	0	0	0	0	0	0	0	0	0	0	0	0	0	0	0	0	0	0	0	0	0	0	0	0	0
20150520CCB210	Outpatient	F	13	FUO	Blood	Positive(+) 5.87	Negative(-) 0.66	Negative(-) 0.57	Negative(-) 0.36		yes	0	0	0	0	0	1	1	1	1	0	1	1	1	1	0	1	0	0	0	0	1	1	1	0	1	1	1	0		99	99
20170418CCB142	Outpatient	F	13	FUO	Blood		Negative(-) 0.140	Negative(-) 0.663	Negative(-) 0.425		no	0	0	0	0	0	0	0	0	0	0	0	0	0	0	0	0	0	0	0	0	0	0	0	0	0	0	0	0
20141202CCB002	Inpatient	F	13	FUO	Blood	Negative(-) 0.31	Negative(-) 0.36	Negative(-) 0.48	Negative(-) 0.43		yes	0	0	0	0	0	1	1	0	1	0	1	1	0	1	0	0	0	0	0	0	0	0	0	0	0	0	0	0		98	98
20150402CCB002	Inpatient	F	13	FUO	Blood	Positive(+) 5.55	Positive(+) 2.15	Negative(-) 0.71	Negative(-) 0.45		yes	0	0	0	0	0	1	0	0	0	0	1	0	0	0	0	1	0	0	0	0	1	0	0	0	1	0	0	0		99	99
20160523CCB183	Outpatient	M	13	FUO	Blood	Positive(+) 2.82	Positive(+) 2.00	Negative(-) 0.50	Negative(-) 0.52		yes	0	0	0	0	0	0	0	0	0	0	0	0	0	0	0	1	0	0	0	0	0	0	0	0	0	0	0	0
20150923CCB173	Inpatient	F	13	FUO	Blood	Positive(+) 5.86	Negative(-) 0.10	Positive(+) 6.48	Negative(-) 0.60		yes	0	0	0	0	0	1	1	0	1	0	1	1	0	1	0	1	0	0	0	0	1	0	1	0	1	0	1	0		98	98
20160222CCB206	Outpatient	M	13	FUO	Blood		Negative(-) 0.15	Negative(-) 0.25	Negative(-) 0.62		no	0	0	0	0	0	0	0	0	0	0	0	0	0	0	0	0	0	0	0	0	0	0	0	0	0	0	0	0
20160309CCB095	Outpatient	M	13	FUO	Blood	Positive(+) 4.01	Negative(-) 0.20	Equivocal 0.83	Positive(+) 1.35		yes	0	0	0	0	0	0	0	0	0	0	0	0	0	0	0	1	0	0	0	0	0	0	0	0	0	0	0	0
20160224CCB235	Inpatient	F	13	FUO	Blood	Positive(+) 7.27	Positive(+) 1.55	Positive(+) 6.34	Positive(+) 1.40		yes	0	0	0	0	0	1	1	1	1	0	1	1	1	1	0	1	0	0	0	0	1	1	1	0	1	1	1	0		97	97
20170504CCB036	Outpatient	M	13	FUO	Blood		Positive(+) 1.856		Positive(+) 1.710		no	0	0	0	0	0	0	0	0	0	0	0	0	0	0	0	0	0	0	0	0	0	0	0	0	0	0	0	0
20130903CCB132	Outpatient	F	13	FUO	Blood	Negative(-) 0.14	Negative(-) 0.48				yes	0	0	0	0	0	1	1	0	0	0	1	1	0	0	0	0	0	0	0	0	0	0	0	0	0	0	0	0		101	101
20160118CCB266	Outpatient	M	13	FUO	Blood	Negative(-) 0.13	Negative(-) 0.07				yes	0	0	0	0	0	0	0	0	0	0	0	0	0	0	0	0	0	0	0	0	0	0	0	0	0	0	0	0
20161018CCB120	Outpatient	F	13	FUO	Blood	Negative(-) 0.22	Negative(-) 0.10				yes	0	0	0	0	0	1	0	0	0	0	1	0	0	0	0	0	0	0	0	0	0	0	0	0	0	0	0	0		109	109
20150804CCB030	Outpatient	F	13	FUO	Blood	Positive(+) 4.95	Negative(-) 0.12				yes	0	0	0	0	0	1	1	0	0	0	1	1	0	0	0	1	0	0	0	0	1	0	0	0	1	0	0	0		110	110
20160111CCB142	Outpatient	M	13	FUO	Blood		Negative(-) 0.17				no	0	0	0	0	0	0	0	0	0	0	0	0	0	0	0	0	0	0	0	0	0	0	0	0	0	0	0	0
20150320CCB227	Outpatient	M	13	FUO	Blood		Negative(-) 0.32				no	0	0	0	0	0	0	0	0	0	0	0	0	0	0	0	0	0	0	0	0	0	0	0	0	0	0	0	0
20150303CCB015	Outpatient	M	13	FUO	Blood	Positive(+) 1.41	Negative(-) 0.33				yes	0	0	0	0	0	0	0	0	0	0	0	0	0	0	0	1	0	0	0	0	0	0	0	0	0	0	0	0
20141014CCB058	Outpatient	F	13	FUO	Blood	Negative(-) 0.09	Negative(-) 0.35				yes	0	0	0	0	0	1	1	0	0	0	1	1	0	0	0	0	0	0	0	0	0	0	0	0	0	0	0	0		100	100
20140527CCB108	Outpatient	M	13	FUO	Blood		Positive(+) 5.11				no	0	0	0	0	0	0	0	0	0	0	0	0	0	0	0	0	0	0	0	0	0	0	0	0	0	0	0	0
20160407CCB041	Outpatient	M	14	FUO	Blood	Negative(-) 0.33	Negative(-) 0.21	Negative(-) 0.33	Negative(-) 0.27	Negative(-) 0.10	yes	0	0	0	0	0	0	0	0	0	0	0	0	0	0	0	0	0	0	0	0	0	0	0	0	0	0	0	0
20140715CCB314	Outpatient	M	14	FUO	Blood		Negative(-) 0.09	Negative(-) 0.19	Negative(-) 0.13	Negative(-) 0.11	no	0	0	0	0	0	0	0	0	0	0	0	0	0	0	0	0	0	0	0	0	0	0	0	0	0	0	0	0
20170329CCB192	Outpatient	M	14	FUO	Blood	Negative(-) 0.19	Negative(-) 0.41	Negative(-) 0.42	Negative(-) 0.40	Negative(-) 0.12	yes	0	0	0	0	0	0	0	0	0	0	0	0	0	0	0	0	0	0	0	0	0	0	0	0	0	0	0	0
20160819CCB192	Outpatient	F	14	FUO	Blood	Positive(+) 3.72	Negative(-) 0.25	Negative(-) 0.17	Negative(-) 0.10	Positive(+) 1.51	yes	0	0	0	0	0	1	1	1	1	1	1	1	1	1	1	1	0	0	0	0	1	1	1	1	1	1	1	1		122	122		80	80		77	77
20170104CCB013	Inpatient	M	14	FUO	Blood	Positive(+) 4.94	Positive(+) 1.39	Negative(-) 0.24	Negative(-) 0.15	Positive(+) 3.97	yes	0	0	0	0	0	0	0	0	0	0	0	0	0	0	0	1	0	0	0	0	0	0	0	0	0	0	0	0
20150528CCB328	Outpatient	M	14	FUO	Blood	Positive(+) 1.28	Negative(-) 0.61	Negative(-) 0.17	Negative(-) 0.05	Positive(+) 4.13	yes	0	0	0	0	0	0	0	0	0	0	0	0	0	0	0	1	0	0	0	0	0	0	0	0	0	0	0	0
20160222CCB204	Outpatient	M	14	FUO	Blood		Negative(-) 0.18	Negative(-) 0.60		Positive(+) 4.23	no	0	0	0	0	0	0	0	0	0	0	0	0	0	0	0	0	0	0	0	0	0	0	0	0	0	0	0	0
20160106CCB072	Inpatient	F	14	FUO	Blood	Positive(+) 4.94	Negative(-) 0.19	Negative(-) 0.47	Negative(-) 0.52	Positive(+) 4.51	yes	0	0	0	0	0	1	1	0	0	1	1	1	0	0	1	1	0	0	0	0	1	0	1	1	1	0	1	1		126	126		77	77		82	82
20170412CCB091	Outpatient	M	14	FUO	Blood		Negative(-) 0.122			Positive(+) 4.600	no	0	0	0	0	0	0	0	0	0	0	0	0	0	0	0	0	0	0	0	0	0	0	0	0	0	0	0	0
20151116CCB191	Outpatient	M	14	FUO	Blood	Positive(+) 3.95	Negative(-) 0.11	Equivocal 0.80	Negative(-) 0.57	Positive(+) 5.08	yes	0	0	0	0	0	0	0	0	0	0	0	0	0	0	0	1	0	0	0	0	0	0	0	0	0	0	0	0
20150331CCB362	Outpatient	F	14	FUO	Blood	Positive(+) 1.57	Negative(-) 0.13	Negative(-) 0.28	Negative(-) 0.14	Positive(+) 5.22	yes	0	0	0	0	0	1	1	0	1	1	1	1	0	1	1	1	0	0	0	0	1	0	1	1	1	0	1	1		124	124		81	81		79	79
20160122CCB327	Outpatient	F	14	FUO	Blood	Positive(+) 6.88	Negative(-) 0.12	Equivocal 0.85	Negative(-) 0.38	Positive(+) 5.41	yes	0	0	0	0	0	1	0	0	0	0	1	0	0	0	0	1	0	0	0	0	1	0	0	0	1	0	0	0		121	121
20150601CCB009	Inpatient	M	14	FUO	Blood	Positive(+) 5.71	Negative(-) 0.23	Negative(-) 0.65	Negative(-) 0.37	Positive(+) 6.36	yes	0	0	0	0	0	0	0	0	0	1	0	0	0	0	1	1	0	0	0	0	0	0	0	1	0	0	0	1					83	83		85	85
20140627CCB483	Outpatient	M	14	FUO	Blood		Negative(-) 0.12	Equivocal 0.86	Negative(-) 0.36	Positive(+) 6.40	no	0	0	0	0	0	0	0	0	0	0	0	0	0	0	0	0	0	0	0	0	0	0	0	0	0	0	0	0
20150203CCB012	Inpatient	M	14	FUO	Blood	Positive(+) 2.66	Negative(-) 0.09	Negative(-) 0.26	Negative(-) 0.23	Positive(+) 7.58	yes	0	0	0	0	0	0	0	0	0	0	0	0	0	0	0	1	0	0	0	0	0	0	0	0	0	0	0	0
20160622CCB158	Inpatient	F	14	FUO	Blood	Positive(+) 4.98	Negative(-) 0.14	Positive(+) 1.65	Equivocal 0.89		yes	0	0	0	0	0	1	1	1	0	0	1	1	1	0	0	1	0	0	0	0	1	1	0	0	1	1	0	0		123	123
20170204CCB020	Outpatient	M	14	FUO	Blood		Negative(-) 0.40	Equivocal 1.08	Equivocal 1.08		no	0	0	0	0	0	0	0	0	0	0	0	0	0	0	0	0	0	0	0	0	0	0	0	0	0	0	0	0
20141011CCB015	Inpatient	M	14	FUO	Blood	Positive(+) 3.95	Negative(-) 0.11	Negative(-) 0.14	Negative(-) 0.08		yes	0	0	0	0	0	0	0	0	0	0	0	0	0	0	0	1	0	0	0	0	0	0	0	0	0	0	0	0
20161103CCB040	Outpatient	M	14	FUO	Blood		Negative(-) 0.32	Negative(-) 0.22	Negative(-) 0.10		no	0	0	0	0	0	0	0	0	0	0	0	0	0	0	0	0	0	0	0	0	0	0	0	0	0	0	0	0
20140624CCB071	Outpatient	M	14	FUO	Blood	Positive(+) 2.98	Negative(-) 0.48	Negative(-) 0.26	Negative(-) 0.14		yes	0	0	0	0	0	1	1	1	1	0	1	1	1	1	0	1	0	0	0	0	1	1	1	0	1	1	1	0		127	127
20150605CCB079	Outpatient	F	14	FUO	Blood	Positive(+) 2.80	Negative(-) 0.33	Negative(-) 0.30	Negative(-) 0.17		yes	0	0	0	0	0	1	1	0	1	0	1	1	0	1	0	1	0	0	0	0	1	0	1	0	1	0	1	0		118	118
20161213CCB120	Outpatient	F	14	FUO	Blood		Negative(-) 0.11	Negative(-) 0.32	Negative(-) 0.17		no	0	0	0	0	0	0	0	0	0	0	0	0	0	0	0	0	0	0	0	0	0	0	0	0	0	0	0	0
20160706CCB031	Inpatient	F	14	FUO	Blood	Positive(+) 6.04	Negative(-) 0.43	Negative(-) 0.46	Negative(-) 0.19		yes	0	0	0	0	0	1	1	0	0	0	1	1	0	0	0	1	0	0	0	0	1	0	0	0	1	0	0	0		121	121
20141120CCB154	Outpatient	F	14	FUO	Blood	Positive(+) 5.28	Negative(-) 0.68	Positive(+) 1.11	Negative(-) 0.25		yes	0	0	0	0	0	1	1	1	1	0	1	1	1	1	0	1	0	0	0	0	1	1	1	0	1	1	1	0		117	117
20170315CCB072	Outpatient	M	14	FUO	Blood	Positive(+) 4.88	Negative(-) 0.20	Negative(-) 0.41	Negative(-) 0.34		yes	0	0	0	0	0	1	1	0	1	0	1	1	0	1	0	1	0	0	0	0	1	0	1	0	1	0	1	0		131	131
20160407CCB045	Outpatient	M	14	FUO	Blood		Negative(-) 0.13	Negative(-) 0.28	Negative(-) 0.36		no	0	0	0	0	0	0	0	0	0	0	0	0	0	0	0	0	0	0	0	0	0	0	0	0	0	0	0	0
20150116CCB157	Outpatient	M	14	FUO	Blood		Positive(+) 2.19	Negative(-) 0.54	Negative(-) 0.46		no	0	0	0	0	0	0	0	0	0	0	0	0	0	0	0	0	0	0	0	0	0	0	0	0	0	0	0	0
20150915CCB096	Outpatient	F	14	FUO	Blood		Negative(-) 0.15	Negative(-) 0.69	Negative(-) 0.47		no	0	0	0	0	0	0	0	0	0	0	0	0	0	0	0	0	0	0	0	0	0	0	0	0	0	0	0	0
20160303CCB008	Outpatient	F	14	FUO	Blood	Positive(+) 5.52	Negative(-) 0.26	Positive(+) 1.43	Negative(-) 0.54		yes	0	0	0	0	0	1	1	1	1	0	1	1	1	1	0	1	0	0	0	0	1	1	1	0	1	1	1	0		122	122
20170126CCB208	Outpatient	M	14	FUO	Blood	Positive(+) 4.53	Positive(+) 2.25	Equivocal 0.85	Positive(+) 2.19		yes	0	0	0	0	0	0	0	0	0	0	0	0	0	0	0	1	0	0	0	0	0	0	0	0	0	0	0	0
20150130CCB295	Outpatient	M	14	FUO	Blood		Negative(-) 0.24	Negative(-) 0.41			no	0	0	0	0	0	0	0	0	0	0	0	0	0	0	0	0	0	0	0	0	0	0	0	0	0	0	0	0
20160201CCB024	Outpatient	F	14	FUO	Blood	Positive(+) 3.40	Negative(-) 0.11				yes	0	0	0	0	0	1	1	0	0	0	1	1	0	0	0	1	0	0	0	0	1	0	0	0	1	0	0	0		116	116
20160205CCB100	Outpatient	M	14	FUO	Blood		Negative(-) 0.12				no	0	0	0	0	0	0	0	0	0	0	0	0	0	0	0	0	0	0	0	0	0	0	0	0	0	0	0	0
20161018CCB121	Outpatient	F	14	FUO	Blood	Equivocal 1.07	Negative(-) 0.18				no	0	0	0	0	0	0	0	0	0	0	0	0	0	0	0	0	0	0	0	0	0	0	0	0	0	0	0	0
20161101CCB014	Outpatient	M	14	FUO	Blood	Positive(+) 5.18	Negative(-) 0.22				yes	0	0	0	0	0	1	0	0	0	0	1	0	0	0	0	1	0	0	0	0	0	0	0	0	0	0	0	0		129	129
20160329CCB387	Outpatient	M	14	FUO	Blood		Negative(-) 0.24				no	0	0	0	0	0	0	0	0	0	0	0	0	0	0	0	0	0	0	0	0	0	0	0	0	0	0	0	0
20170118CCB153	Outpatient	F	14	FUO	Blood	Positive(+) 4.57	Negative(-) 0.36				yes	0	0	0	0	0	1	0	0	0	0	1	0	0	0	0	1	0	0	0	0	0	0	0	0	0	0	0	0		123	123
20141115CCB110	Outpatient	M	14	FUO	Blood		Negative(-) 0.40				no	0	0	0	0	0	0	0	0	0	0	0	0	0	0	0	0	0	0	0	0	0	0	0	0	0	0	0	0
20160111CCB132	Inpatient	M	14	FUO	Blood	Positive(+) 3.33	Negative(-) 0.45				yes	0	0	0	0	0	1	1	0	0	0	1	1	0	0	0	1	0	0	0	0	1	0	0	0	1	0	0	0		130	130
20161103CCB048	Outpatient	F	14	FUO	Blood		Negative(-) 0.64				no	0	0	0	0	0	0	0	0	0	0	0	0	0	0	0	0	0	0	0	0	0	0	0	0	0	0	0	0
20141120CCB172	Outpatient	M	14	FUO	Blood	Positive(+) 5.35	Positive(+) 1.83				yes	0	0	0	0	0	0	0	0	0	0	0	0	0	0	0	1	0	0	0	0	0	0	0	0	0	0	0	0
20140828CCB387	Outpatient	F	14	FUO	Blood	Positive(+) 2.95	Negative(-) 0.68	Negative(-) 0.16			yes	0	0	0	0	0	1	0	1	0	0	1	0	1	0	0	1	0	0	0	0	0	1	0	0	0	1	0	0		117	117
20160823CCB233	Inpatient	F	15	FUO	Blood					Negative(-) 0.11	no	0	0	0	0	0	0	0	0	0	0	0	0	0	0	0	0	0	0	0	0	0	0	0	0	0	0	0	0
20161207CCB057	Outpatient	M	15	FUO	Blood					Negative(-) 0.31	no	0	0	0	0	0	0	0	0	0	0	0	0	0	0	0	0	0	0	0	0	0	0	0	0	0	0	0	0
20161014CCB100	Inpatient	F	15	FUO	Blood	Negative(-) 0.43		Negative(-) 0.53	Negative(-) 0.57	Negative(-) 0.33	yes	0	0	0	0	0	0	0	0	0	0	0	0	0	0	0	0	0	0	0	0	0	0	0	0	0	0	0	0
20150320CCB219	Outpatient	M	15	FUO	Blood	Positive(+) 4.56	Positive(+) 5.59	Positive(+) 1.12	Positive(+) 1.18	Negative(-) 0.41	yes	0	0	0	0	0	0	0	0	0	0	0	0	0	0	0	1	0	0	0	0	0	0	0	0	0	0	0	0
20170418CCB130	Outpatient	M	15	FUO	Blood	Positive(+) 4.216	Equivocal 0.863	Negative(-) 0.167	Negative(-) 0.080	Positive(+) 1.359	yes	0	0	0	0	0	0	0	0	0	0	0	0	0	0	0	1	0	0	0	0	0	0	0	0	0	0	0	0
20160817CCB154	Inpatient	F	15	FUO	Blood	Positive(+) 1.86	Positive(+) 1.12	Equivocal 0.91	Negative(-) 0.45	Positive(+) 1.38	yes	0	0	0	0	0	1	1	0	1	1	1	1	0	1	1	1	0	0	0	0	1	0	1	1	1	0	1	1		133	133		90	90		90	90
20160426CCB206	Outpatient	M	15	FUO	Blood	Positive(+) 3.81	Negative(-) 0.15	Negative(-) 0.51	Negative(-) 0.48	Positive(+) 2.40	yes	0	0	0	0	0	0	0	0	0	0	0	0	0	0	0	1	0	0	0	0	0	0	0	0	0	0	0	0
20150812CCB187	Inpatient	F	15	FUO	Blood	Positive(+) 1.22	Negative(-) 0.10	Negative(-) 0.34	Negative(-) 0.31	Positive(+) 2.43	yes	0	0	0	0	0	1	1	1	1	1	1	1	1	1	1	1	0	0	0	0	1	1	1	1	1	1	1	1		138	138		89	89		89	89
20151118CCB248	Outpatient	F	15	FUO	Blood		Negative(-) 0.17			Positive(+) 2.71	no	0	0	0	0	0	0	0	0	0	0	0	0	0	0	0	0	0	0	0	0	0	0	0	0	0	0	0	0
20160122CCB346	Outpatient	F	15	FUO	Blood		Negative(-) 0.10			Positive(+) 3.43	no	0	0	0	0	0	0	0	0	0	0	0	0	0	0	0	0	0	0	0	0	0	0	0	0	0	0	0	0
20150212CCB124	Inpatient	M	15	FUO	Blood	Positive(+) 4.07	Negative(-) 0.35	Negative(-) 0.42	Negative(-) 0.19	Positive(+) 4.43	yes	0	0	0	0	0	1	0	0	0	0	1	0	0	0	0	1	0	0	0	0	0	0	0	0	0	0	0	0		140	140
20150522CCB251	Outpatient	F	15	FUO	Blood	Positive(+) 7.35	Negative(-) 0.54	Negative(-) 0.52	Negative(-) 0.31	Positive(+) 4.43	yes	0	0	0	0	0	1	1	1	1	1	1	1	1	1	1	1	0	0	0	0	1	1	1	1	1	1	1	1		137	137		88	88		91	91
20160118CCB227	Outpatient	F	15	FUO	Blood	Positive(+) 3.71	Negative(-) 0.10	Negative(-) 0.43	Negative(-) 0.28	Positive(+) 4.48	yes	0	0	0	0	0	1	0	0	0	0	1	0	0	0	0	1	0	0	0	0	0	0	0	0	0	0	0	0		115	115
20151126CCB360	Outpatient	M	15	FUO	Blood		Negative(-) 0.12	Negative(-) 0.20		Positive(+) 4.81	no	0	0	0	0	0	0	0	0	0	0	0	0	0	0	0	0	0	0	0	0	0	0	0	0	0	0	0	0
20160122CCB314	Outpatient	M	15	FUO	Blood	Positive(+) 4.50		Negative(-) 0.41	Negative(-) 0.24	Positive(+) 5.12	yes	0	0	0	0	0	0	0	0	0	0	0	0	0	0	0	1	0	0	0	0	0	0	0	0	0	0	0	0
20170221CCB164	Outpatient	M	15	FUO	Blood	Positive(+) 2.09	Negative(-) 0.37	Equivocal 0.95	Positive(+) 1.41	Positive(+) 5.18	yes	0	0	0	0	0	0	0	0	0	0	0	0	0	0	0	1	0	0	0	0	0	0	0	0	0	0	0	0
20160224CCB240	Outpatient	F	15	FUO	Blood	Positive(+) 5.54	Negative(-) 0.13	Negative(-) 0.38	Negative(-) 0.16	Positive(+) 5.43	yes	0	0	0	0	0	1	0	0	0	0	1	0	0	0	0	1	0	0	0	0	0	0	0	0	0	0	0	0		94	94
20170313CCB057	Inpatient	F	15	FUO	Blood	Positive(+) 2.82	Negative(-) 0.07	Negative(-) 0.20	Negative(-) 0.13	Positive(+) 6.38	yes	0	0	0	0	0	1	1	1	1	1	1	1	1	1	1	1	0	0	0	0	1	1	1	1	1	1	1	1		132	132		86	86		88	88
20150306CCB061	Outpatient	M	15	FUO	Blood	Positive(+) 1.85	Negative(-) 0.12	Positive(+) 1.67	Equivocal 0.95	Positive(+) 7.00	yes	0	0	0	0	0	0	0	0	0	0	0	0	0	0	0	1	0	0	0	0	0	0	0	0	0	0	0	0
20150427CCB280	Outpatient	M	15	FUO	Blood		Negative(-) 0.28	Negative(-) 0.45	Negative(-) 0.14	Positive(+) 7.29	no	0	0	0	0	0	0	0	0	0	0	0	0	0	0	0	0	0	0	0	0	0	0	0	0	0	0	0	0
20160307CCB073	Outpatient	M	15	FUO	Blood		Negative(-) 0.24	Positive(+) 1.39	Equivocal 0.81		no	0	0	0	0	0	0	0	0	0	0	0	0	0	0	0	0	0	0	0	0	0	0	0	0	0	0	0	0
20140731CCB083	Outpatient	M	15	FUO	Blood	Positive(+) 2.04	Negative(-) 0.08	Equivocal 0.90	Equivocal 0.91		yes	0	0	0	0	0	0	0	0	0	0	0	0	0	0	0	1	0	0	0	0	0	0	0	0	0	0	0	0
20150120CCB193	Outpatient	M	15	FUO	Blood		Negative(-) 0.39	Negative(-) 0.21	Negative(-) 0.09		no	0	0	0	0	0	0	0	0	0	0	0	0	0	0	0	0	0	0	0	0	0	0	0	0	0	0	0	0
20150120CCB194	Outpatient	M	15	FUO	Blood		Negative(-) 0.17	Negative(-) 0.21	Negative(-) 0.10		no	0	0	0	0	0	0	0	0	0	0	0	0	0	0	0	0	0	0	0	0	0	0	0	0	0	0	0	0
20141120CCB165	Outpatient	M	15	FUO	Blood		Negative(-) 0.27	Negative(-) 0.66	Negative(-) 0.10		no	0	0	0	0	0	0	0	0	0	0	0	0	0	0	0	0	0	0	0	0	0	0	0	0	0	0	0	0
20170508CCB048	Outpatient	M	15	FUO	Blood	Positive(+) 3.383	Negative(-) 0.158	Negative(-) 0.152	Negative(-) 0.109		yes	0	0	0	0	0	0	0	0	0	0	0	0	0	0	0	1	0	0	0	0	0	0	0	0	0	0	0	0
20161018CCB109	Outpatient	M	15	FUO	Blood	Positive(+) 4.82	Negative(-) 0.10	Negative(-) 0.28	Negative(-) 0.15		yes	0	0	0	0	0	0	0	0	0	0	0	0	0	0	0	1	0	0	0	0	0	0	0	0	0	0	0	0
20141030CCB227	Outpatient	M	15	FUO	Blood	Positive(+) 4.90	Negative(-) 0.26		Negative(-) 0.17		yes	0	0	0	0	0	0	0	0	0	0	0	0	0	0	0	1	0	0	0	0	0	0	0	0	0	0	0	0
20150512CCB098	Outpatient	F	15	FUO	Blood	Positive(+) 4.42	Negative(-) 0.45	Equivocal 1.08	Negative(-) 0.19		yes	0	0	0	0	0	1	1	0	1	0	1	1	0	1	0	1	0	0	0	0	1	0	1	0	1	0	1	0		132	132
20150929CCB218	Outpatient	F	15	FUO	Blood	Positive(+) 4.91	Negative(-) 0.14	Negative(-) 0.35	Negative(-) 0.19		yes	0	0	0	0	0	1	0	1	0	0	1	0	1	0	0	1	0	0	0	0	0	1	0	0	0	1	0	0		134	134
20170527CCB226	Outpatient	M	15	FUO	Blood	Positive(+) 2.325	Negative(-) 0.446	Negative(-) 0.585	Negative(-) 0.193		yes	0	0	0	0	0	0	0	0	0	0	0	0	0	0	0	1	0	0	0	0	0	0	0	0	0	0	0	0
20140624CCB067	Outpatient	M	15	FUO	Blood	Negative(-) 0.26	Negative(-) 0.31	Negative(-) 0.17	Negative(-) 0.22		yes	0	0	0	0	0	0	0	0	0	0	0	0	0	0	0	0	0	0	0	0	0	0	0	0	0	0	0	0
20150130CCB283	Outpatient	M	15	FUO	Blood	Positive(+) 4.09	Negative(-) 0.20	Negative(-) 0.45	Negative(-) 0.22		yes	0	0	0	0	0	0	0	0	0	0	0	0	0	0	0	1	0	0	0	0	0	0	0	0	0	0	0	0
20170124CCB188	Outpatient	M	15	FUO	Blood	Positive(+) 2.62	Negative(-) 0.13	Negative(-) 0.55	Negative(-) 0.22		yes	0	0	0	0	0	0	0	0	0	0	0	0	0	0	0	1	0	0	0	0	0	0	0	0	0	0	0	0
20140612CCB263	Outpatient	F	15	FUO	Blood		Negative(-) 0.14	Negative(-) 0.36	Negative(-) 0.28		no	0	0	0	0	0	0	0	0	0	0	0	0	0	0	0	0	0	0	0	0	0	0	0	0	0	0	0	0
20160120CCB272	Inpatient	F	15	FUO	Blood	Positive(+) 6.09	Negative(-) 0.17	Negative(-) 0.77	Negative(-) 0.32		yes	0	0	0	0	0	0	0	0	0	0	0	0	0	0	0	1	0	0	0	0	0	0	0	0	0	0	0	0
20140523CCB116	Outpatient	M	15	FUO	Blood		Equivocal 0.83				no	0	0	0	0	0	0	0	0	0	0	0	0	0	0	0	0	0	0	0	0	0	0	0	0	0	0	0	0
20160118CCB237	Outpatient	M	15	FUO	Blood		Negative(-) 0.07				no	0	0	0	0	0	0	0	0	0	0	0	0	0	0	0	0	0	0	0	0	0	0	0	0	0	0	0	0
20170613CCB078	Outpatient	M	15	FUO	Blood		Negative(-) 0.155				no	0	0	0	0	0	0	0	0	0	0	0	0	0	0	0	0	0	0	0	0	0	0	0	0	0	0	0	0
20141125CCB297	Outpatient	F	15	FUO	Blood		Negative(-) 0.27				no	0	0	0	0	0	0	0	0	0	0	0	0	0	0	0	0	0	0	0	0	0	0	0	0	0	0	0	0
20151112CCB154	Inpatient	F	15	FUO	Blood	Positive(+) 6.32	Negative(-) 0.37				yes	0	0	0	0	0	0	0	0	0	0	0	0	0	0	0	1	0	0	0	0	0	0	0	0	0	0	0	0
20161010CCB044	Outpatient	F	15	FUO	Blood		Negative(-) 0.73				no	0	0	0	0	0	0	0	0	0	0	0	0	0	0	0	0	0	0	0	0	0	0	0	0	0	0	0	0
20161213CCB105	Outpatient	M	15	FUO	Blood	Negative(-) 0.29	Negative(-) 0.79				yes	0	0	0	0	0	0	0	0	0	0	0	0	0	0	0	0	0	0	0	0	0	0	0	0	0	0	0	0
20150212CCB122	Outpatient	M	15	FUO	Blood	Positive(+) 5.86	Negative(-) 0.13	Positive(+) 3.74	Positive(+) 1.81	Positive(+) 3.78	yes	0	0	0	0	0	0	0	0	0	0	0	0	0	0	0	1	0	0	0	0	0	0	0	0	0	0	0	0
20150324CCB267	Inpatient	F	16	FUO	Blood	Negative(-) 0.42	Negative(-) 0.27	Negative(-) 0.44	Negative(-) 0.27	Negative(-) 0.12	yes	0	0	0	0	0	1	0	1	1	0	1	0	1	1	0	0	0	0	0	0	0	0	0	0	0	0	0	0		141	141
20160311CCB133	Outpatient	F	16	FUO	Blood	Positive(+) 4.69	Negative(-) 0.15	Negative(-) 0.23	Negative(-) 0.37	Positive(+) 2.29	yes	0	0	0	0	0	0	0	0	0	0	0	0	0	0	0	1	0	0	0	0	0	0	0	0	0	0	0	0
20141009CCB011	Inpatient	M	16	FUO	Blood	Positive(+) 3.11	Equivocal 0.88	Negative(-) 0.29	Negative(-) 0.12	Positive(+) 2.38	yes	0	0	0	0	0	0	0	0	0	0	0	0	0	0	0	1	0	0	0	0	0	0	0	0	0	0	0	0
20161207CCB059	Outpatient	M	16	FUO	Blood					Positive(+) 3.04	no	0	0	0	0	0	0	0	0	0	0	0	0	0	0	0	0	0	0	0	0	0	0	0	0	0	0	0	0
20150212CCB125	Outpatient	F	16	FUO	Blood	Positive(+) 3.68	Negative(-) 0.26	Negative(-) 0.52	Negative(-) 0.30	Positive(+) 3.05	yes	0	0	0	0	0	0	0	0	0	1	0	0	0	0	1	1	0	0	0	0	0	1	0	1	0	1	0	1					94	94		93	93
20141212CCB139	Inpatient	F	16	FUO	Blood					Positive(+) 3.37	no	0	0	0	0	0	0	0	0	0	0	0	0	0	0	0	0	0	0	0	0	0	0	0	0	0	0	0	0
20140826CCB351	Outpatient	F	16	FUO	Blood		Negative(-) 0.21	Negative(-) 0.14	Negative(-) 0.13	Positive(+) 3.65	no	0	0	0	0	0	0	0	0	0	0	0	0	0	0	0	0	0	0	0	0	0	0	0	0	0	0	0	0
20150413CCB127	Outpatient	M	16	FUO	Blood	Positive(+) 4.89	Negative(-) 0.09	Negative(-) 0.39	Negative(-) 0.23	Positive(+) 4.47	yes	0	0	0	0	0	1	1	0	1	0	1	1	0	1	0	1	0	0	0	0	1	1	1	0	1	1	1	0		144	144
20160704CCB012	Inpatient	M	16	FUO	Blood	Positive(+) 6.32	Negative(-) 0.29	Equivocal 0.99	Negative(-) 0.39	Positive(+) 4.49	yes	0	0	0	0	0	0	0	0	0	0	0	0	0	0	0	1	0	0	0	0	0	0	0	0	0	0	0	0
20140909CCB111	Outpatient	F	16	FUO	Blood	Positive(+) 7.30	Negative(-) 0.48	Negative(-) 0.15	Negative(-) 0.11	Positive(+) 4.63	yes	0	0	0	0	0	0	0	0	0	1	0	0	0	0	1	1	0	0	0	0	0	0	0	1	0	0	0	1					93	93		94	94
20160712CCB106	Inpatient	M	16	FUO	Blood	Positive(+) 6.62	Negative(-) 0.11	Equivocal 0.87	Negative(-) 0.33	Positive(+) 4.90	yes	0	0	0	0	0	1	1	0	1	0	1	1	0	1	0	1	0	0	0	0	1	0	1	0	1	0	1	0		144	144
20140819CCB305	Inpatient	F	16	FUO	Blood	Positive(+) 1.58	Negative(-) 0.09	Negative(-) 0.20		Positive(+) 5.01	yes	0	0	0	0	0	0	0	0	0	0	0	0	0	0	0	1	0	0	0	0	0	0	0	0	0	0	0	0
20170508CCB054	Inpatient	M	16	FUO	Blood	Positive(+) 1.918	Negative(-) 0.668		Negative(-) 0.431	Positive(+) 5.885	yes	0	0	0	0	0	0	0	0	0	0	0	0	0	0	0	1	0	0	0	0	0	0	0	0	0	0	0	0
20150120CCB174	Outpatient	M	16	FUO	Blood	Positive(+) 4.54	Negative(-) 0.26	Negative(-) 0.25	Negative(-) 0.20	Positive(+) 6.03	yes	0	0	0	0	0	0	0	0	0	0	0	0	0	0	0	1	0	0	0	0	0	0	0	0	0	0	0	0
20150327CCB315	Inpatient	M	16	FUO	Blood	Positive(+) 4.47	Negative(-) 0.17	Positive(+) 6.35	Negative(-) 0.29	Positive(+) 6.27	yes	0	0	0	0	0	0	0	0	0	0	0	0	0	0	0	1	0	0	0	0	0	0	0	0	0	0	0	0
20150409CCB076	Outpatient	F	16	FUO	Blood	Positive(+) 4.97	Negative(-) 0.23	Positive(+) 1.43	Negative(-) 0.28	Positive(+) 7.17	yes	0	0	0	0	0	0	0	0	0	0	0	0	0	0	0	1	0	0	0	0	0	0	0	0	0	0	0	0
20150518CCB199	Inpatient	F	16	FUO	Blood	Positive(+) 4.94			Negative(-) 0.13		yes	0	0	0	0	0	0	0	0	0	0	0	0	0	0	0	1	0	0	0	0	0	0	0	0	0	0	0	0
20160912CCB084	Outpatient	F	16	FUO	Blood		Negative(-) 0.06	Negative(-) 0.25	Negative(-) 0.17		no	0	0	0	0	0	0	0	0	0	0	0	0	0	0	0	0	0	0	0	0	0	0	0	0	0	0	0	0
20151104CCB032	Outpatient	M	16	FUO	Blood	Negative(-) 0.10	Negative(-) 0.14	Negative(-) 0.17	Negative(-) 0.23		yes	0	0	0	0	0	1	1	1	1	0	1	1	1	1	0	0	0	0	0	0	0	0	0	0	0	0	0	0		143	143
20160413CCB114	Outpatient	M	16	FUO	Blood	Positive(+) 4.30			Negative(-) 0.23		yes	0	0	0	0	0	0	0	0	0	0	0	0	0	0	0	1	0	0	0	0	0	0	0	0	0	0	0	0
20150707CCB007	Outpatient	F	16	FUO	Blood	Positive(+) 3.76	Negative(-) 0.08	Negative(-) 0.36	Negative(-) 0.25		yes	0	0	0	0	0	0	0	0	0	0	0	0	0	0	0	1	0	0	0	0	0	0	0	0	0	0	0	0
20160923CCB197	Outpatient	M	16	FUO	Blood		Negative(-) 0.21	Negative(-) 0.34	Negative(-) 0.28		no	0	0	0	0	0	0	0	0	0	0	0	0	0	0	0	0	0	0	0	0	0	0	0	0	0	0	0	0
20170527CCB230	Outpatient	F	16	FUO	Blood	Positive(+) 3.435	Negative(-) 0.116	Negative(-) 0.461	Negative(-) 0.331		yes	0	0	0	0	0	0	0	0	0	0	0	0	0	0	0	1	0	0	0	0	0	0	1	0	0	0	1	0
20150504CCB007	Inpatient	F	16	FUO	Blood	Positive(+) 8.48	Negative(-) 0.13	Negative(-) 0.66	Negative(-) 0.35		yes	0	0	0	0	0	0	0	0	0	0	0	0	0	0	0	1	0	0	0	0	0	0	0	0	0	0	0	0
20161209CCB064	Outpatient	M	16	FUO	Blood	Positive(+) 4.41	Negative(-) 0.41	Negative(-) 0.48	Negative(-) 0.41		yes	0	0	0	0	0	0	0	0	0	0	0	0	0	0	0	1	0	0	0	0	0	0	0	0	0	0	0	0
20160106CCB065	Inpatient	M	16	FUO	Blood	Positive(+) 5.66	Negative(-) 0.30	Positive(+) 2.18	Positive(+) 1.20		yes	0	0	0	0	0	0	0	0	0	0	0	0	0	0	0	1	0	0	0	0	0	0	0	0	0	0	0	0
20150820CCB260	Outpatient	F	16	FUO	Blood	Positive(+) 7.04	Negative(-) 0.10	Positive(+) 6.25	Positive(+) 1.52		yes	0	0	0	0	0	0	0	0	0	0	0	0	0	0	0	1	0	0	0	0	0	0	0	0	0	0	0	0
20141209CCB097	Inpatient	F	16	FUO	Blood	Positive(+) 7.94	Negative(-) 0.16	Positive(+) 1.86	Positive(+) 4.29		yes	0	0	0	0	0	0	0	0	0	0	0	0	0	0	0	1	0	0	0	0	0	0	0	0	0	0	0	0
20160104CCB014	Outpatient	M	16	FUO	Blood	Positive(+) 5.96	Negative(-) 0.46	Positive(+) 2.39			yes	0	0	0	0	0	0	0	0	0	0	0	0	0	0	0	1	0	0	0	0	0	0	0	0	0	0	0	0
20140704CCB256	Outpatient	F	16	FUO	Blood		Negative(-) 0.08				no	0	0	0	0	0	0	0	0	0	0	0	0	0	0	0	0	0	0	0	0	0	0	0	0	0	0	0	0
20160203CCB059	Outpatient	M	16	FUO	Blood		Negative(-) 0.08				no	0	0	0	0	0	0	0	0	0	0	0	0	0	0	0	0	0	0	0	0	0	0	0	0	0	0	0	0
20170122CCB174	Outpatient	F	16	FUO	Blood		Negative(-) 0.08				no	0	0	0	0	0	0	0	0	0	0	0	0	0	0	0	0	0	0	0	0	0	0	0	0	0	0	0	0
20150216CCB168	Outpatient	M	16	FUO	Blood		Negative(-) 0.19				no	0	0	0	0	0	0	0	0	0	0	0	0	0	0	0	0	0	0	0	0	0	0	0	0	0	0	0	0
20150415CCB173	Outpatient	F	16	FUO	Blood		Negative(-) 0.21				no	0	0	0	0	0	0	0	0	0	0	0	0	0	0	0	0	0	0	0	0	0	0	0	0	0	0	0	0
20170519CCB187	Outpatient	M	16	FUO	Blood		Negative(-) 0.254				no	0	0	0	0	0	0	0	0	0	0	0	0	0	0	0	0	0	0	0	0	0	0	0	0	0	0	0	0
20161121CCB181	Outpatient	F	16	FUO	Blood		Negative(-) 0.27				no	0	0	0	0	0	0	0	0	0	0	0	0	0	0	0	0	0	0	0	0	0	0	0	0	0	0	0	0
20150310CCB104	Outpatient	F	16	FUO	Blood		Negative(-) 0.28				no	0	0	0	0	0	0	0	0	0	0	0	0	0	0	0	0	0	0	0	0	0	0	0	0	0	0	0	0
20140729CCB437	Outpatient	M	16	FUO	Blood	Positive(+) 1.28	Positive(+) 11.36				yes	0	0	0	0	0	1	0	0	0	0	1	0	0	0	0	1	0	0	0	0	0	0	0	0	0	0	0	0		143	143
20160923CCB188	Inpatient	M	16	FUO	Blood		Positive(+) 2.65				no	0	0	0	0	0	0	0	0	0	0	0	0	0	0	0	0	0	0	0	0	0	0	0	0	0	0	0	0
20160426CCB217	Outpatient	M	16	FUO	Blood	Positive(+) 4.77					yes	0	0	0	0	0	1	0	0	0	0	1	0	0	0	0	1	0	0	0	0	0	0	0	0	0	0	0	0		144	144
20170615CCB112	Outpatient	F	17	FUO	Blood	Positive(+) 4.481	Equivocal 1.026	Negative(-) 0.169	Negative(-) 0.113	Negative(-) 0.353	yes	0	0	0	0	0	1	0	1	1	1	1	0	1	1	1	1	0	0	0	0	0	1	1	1	0	1	1	1		146	146		96	96		95	95
20150212CCB127	Outpatient	M	17	FUO	Blood	Negative(-) 0.50	Negative(-) 0.55	Positive(+) 1.29	Positive(+) 1.41	Negative(-) 0.50	yes	0	0	0	0	0	0	0	0	0	0	0	0	0	0	0	0	0	0	0	0	0	0	0	0	0	0	0	0
20160215CCB116	Inpatient	F	17	FUO	Blood	Positive(+) 2.68	Negative(-) 0.39	Negative(-) 0.49	Negative(-) 0.61	Positive(+) 1.75	yes	0	0	0	0	0	0	0	0	0	0	0	0	0	0	0	1	0	0	0	0	0	0	0	0	0	0	0	0
20160525CCB237	Outpatient	M	17	FUO	Blood					Positive(+) 2.15	no	0	0	0	0	0	0	0	0	0	0	0	0	0	0	0	0	0	0	0	0	0	0	0	0	0	0	0	0
20150814CCB203	Inpatient	F	17	FUO	Blood	Positive(+) 5.42	Negative(-) 0.10	Negative(-) 0.63	Negative(-) 0.34	Positive(+) 3.64	yes	0	0	0	0	0	0	0	0	0	0	0	0	0	0	0	1	0	0	0	0	0	0	0	0	0	0	0	0
20151104CCB035	Outpatient	F	17	FUO	Blood		Negative(-) 0.36	Negative(-) 0.51	Negative(-) 0.26	Positive(+) 3.87	no	0	0	0	0	0	0	0	0	0	0	0	0	0	0	0	0	0	0	0	0	0	0	0	0	0	0	0	0
20151120CCB291	Inpatient	F	17	FUO	Blood					Positive(+) 4.14	no	0	0	0	0	0	0	0	0	0	0	0	0	0	0	0	0	0	0	0	0	0	0	0	0	0	0	0	0
20160519CCB157	Outpatient	M	17	FUO	Blood		Negative(-) 0.69	Negative(-) 0.51	Negative(-) 0.52	Positive(+) 4.43	no	0	0	0	0	0	0	0	0	0	0	0	0	0	0	0	0	0	0	0	0	0	0	0	0	0	0	0	0
20141209CCB082	Outpatient	F	17	FUO	Blood		Negative(-) 0.09	Negative(-) 0.79	Negative(-) 0.18	Positive(+) 4.82	no	0	0	0	0	0	0	0	0	0	0	0	0	0	0	0	0	0	0	0	0	0	0	0	0	0	0	0	0
20150624CCB281	Outpatient	M	17	FUO	Blood		Negative(-) 0.30	Positive(+) 1.42	Negative(-) 0.75	Positive(+) 5.01	no	0	0	0	0	0	0	0	0	0	0	0	0	0	0	0	0	0	0	0	0	0	0	0	0	0	0	0	0
20150715CCB161	Outpatient	F	17	FUO	Blood		Negative(-) 0.10	Negative(-) 0.26	Negative(-) 0.19	Positive(+) 5.43	no	0	0	0	0	0	0	0	0	0	0	0	0	0	0	0	0	0	0	0	0	0	0	0	0	0	0	0	0
20140826CCB114	Outpatient	F	17	FUO	Blood	Positive(+) 6.45	Negative(-) 0.31	Negative(-) 0.28	Negative(-) 0.20	Positive(+) 6.48	yes	0	0	0	0	0	1	1	1	1	0	1	1	1	1	0	1	0	0	0	0	1	1	1	0	1	1	1	0		148	148
20150306CCB064	Outpatient	F	17	FUO	Blood	Positive(+) 4.51	Positive(+) 2.48	Positive(+) 1.94	Equivocal 1.06	Positive(+) 6.68	yes	0	0	0	0	0	1	1	0	0	0	1	1	0	0	0	1	0	0	0	0	1	0	0	0	1	0	0	0		145	145
20150303CCB053	Inpatient	F	17	FUO	Blood	Positive(+) 3.13	Equivocal 0.93	Positive(+) 2.86	Negative(-) 0.76	Positive(+) 8.20	yes	0	0	0	0	0	0	0	0	0	1	0	0	0	0	1	1	0	0	0	0	0	0	0	1	0	0	0	1					95	95		96	96
20140819CCB038	Outpatient	M	17	FUO	Blood	Positive(+) 2.62	Negative(-) 0.38	Negative(-) 0.13	Negative(-) 0.07		yes	0	0	0	0	0	1	0	0	1	0	1	0	0	1	0	1	0	0	0	0	0	0	1	0	0	0	1	0		149	149
20150123CCB233	Outpatient	F	17	FUO	Blood		Negative(-) 0.18	Negative(-) 0.24	Negative(-) 0.11		no	0	0	0	0	0	0	0	0	0	0	0	0	0	0	0	0	0	0	0	0	0	0	0	0	0	0	0	0
20160908CCB053	Inpatient	F	17	FUO	Blood	Positive(+) 4.11	Negative(-) 0.57	Negative(-) 0.32	Negative(-) 0.14		yes	0	0	0	0	0	0	0	0	0	0	0	0	0	0	0	1	0	0	0	0	0	0	0	0	0	0	0	0
20151019CCB155	Outpatient	M	17	FUO	Blood		Negative(-) 0.10	Negative(-) 0.19	Negative(-) 0.18		no	0	0	0	0	0	0	0	0	0	0	0	0	0	0	0	0	0	0	0	0	0	0	0	0	0	0	0	0
20160309CCB108	Outpatient	M	17	FUO	Blood		Negative(-) 0.09	Negative(-) 0.28	Negative(-) 0.19		no	0	0	0	0	0	0	0	0	0	0	0	0	0	0	0	0	0	0	0	0	0	0	0	0	0	0	0	0
20170615CCB091	Outpatient	F	17	FUO	Blood	Positive(+) 4.144	Negative(-) 0.169	Negative(-) 0.304	Negative(-) 0.247		yes	0	0	0	0	0	1	0	0	0	0	1	0	0	0	0	1	0	0	0	0	0	0	0	0	0	0	0	0		148	148
20150109CCB067	Inpatient	M	17	FUO	Blood	Negative(-) 0.29	Negative(-) 0.17	Negative(-) 0.33	Negative(-) 0.27		yes	0	0	0	0	0	1	1	1	1	0	1	1	1	1	0	0	0	0	0	0	0	0	0	0	0	0	0	0		150	150
20151021CCB176	Outpatient	M	17	FUO	Blood	Positive(+) 6.16	Negative(-) 0.57	Negative(-) 0.54	Negative(-) 0.34		yes	0	0	0	0	0	1	1	1	1	0	1	1	1	1	0	1	0	0	0	0	1	1	1	0	1	1	1	0		149	149
20160607CCB020	Outpatient	M	17	FUO	Blood		Negative(-) 0.19	Negative(-) 0.47	Negative(-) 0.36		no	0	0	0	0	0	0	0	0	0	0	0	0	0	0	0	0	0	0	0	0	0	0	0	0	0	0	0	0
20150407CCB054	Outpatient	M	17	FUO	Blood		Positive(+) 1.36	Positive(+) 1.88	Negative(-) 0.41		no	0	0	0	0	0	0	0	0	0	0	0	0	0	0	0	0	0	0	0	0	0	0	0	0	0	0	0	0
20141104CCB026	Outpatient	F	17	FUO	Blood	Positive(+) 5.11	Negative(-) 0.52	Negative(-) 0.57			yes	0	0	0	0	0	0	0	0	0	0	0	0	0	0	0	1	0	0	0	0	0	0	0	0	0	0	0	0
20140722CCB381	Outpatient	M	17	FUO	Blood		Negative(-) 0.05				no	0	0	0	0	0	0	0	0	0	0	0	0	0	0	0	0	0	0	0	0	0	0	0	0	0	0	0	0
20140724CCB410	Outpatient	F	17	FUO	Blood		Negative(-) 0.07				no	0	0	0	0	0	0	0	0	0	0	0	0	0	0	0	0	0	0	0	0	0	0	0	0	0	0	0	0
20141021CCB133	Outpatient	F	17	FUO	Blood		Negative(-) 0.12				no	0	0	0	0	0	0	0	0	0	0	0	0	0	0	0	0	0	0	0	0	0	0	0	0	0	0	0	0
20150630CCB417	Outpatient	F	17	FUO	Blood		Negative(-) 0.14				no	0	0	0	0	0	0	0	0	0	0	0	0	0	0	0	0	0	0	0	0	0	0	0	0	0	0	0	0
20161111CCB111	Outpatient	M	17	FUO	Blood		Negative(-) 0.14				no	0	0	0	0	0	0	0	0	0	0	0	0	0	0	0	0	0	0	0	0	0	0	0	0	0	0	0	0
20140904CCB244	Inpatient	M	17	FUO	Blood	Positive(+) 4.25	Negative(-) 0.15				yes	0	0	0	0	0	1	1	0	0	0	1	1	0	0	0	1	0	0	0	0	1	0	0	0	1	0	0	0		150	150
20150506CCB067	Outpatient	F	17	FUO	Blood		Negative(-) 0.16				no	0	0	0	0	0	0	0	0	0	0	0	0	0	0	0	0	0	0	0	0	0	0	0	0	0	0	0	0
20161207CCB055	Outpatient	M	17	FUO	Blood		Negative(-) 0.16				no	0	0	0	0	0	0	0	0	0	0	0	0	0	0	0	0	0	0	0	0	0	0	0	0	0	0	0	0
20150806CCB086	Outpatient	M	17	FUO	Blood		Negative(-) 0.21				no	0	0	0	0	0	0	0	0	0	0	0	0	0	0	0	0	0	0	0	0	0	0	0	0	0	0	0	0
20160331CCB440	Outpatient	F	17	FUO	Blood		Negative(-) 0.22				no	0	0	0	0	0	0	0	0	0	0	0	0	0	0	0	0	0	0	0	0	0	0	0	0	0	0	0	0
20150514CCB164	Outpatient	F	17	FUO	Blood		Negative(-) 0.30				no	0	0	0	0	0	0	0	0	0	0	0	0	0	0	0	0	0	0	0	0	0	0	0	0	0	0	0	0
20170508CCB068	Outpatient	F	17	FUO	Blood		Negative(-) 0.354				no	0	0	0	0	0	0	0	0	0	0	0	0	0	0	0	0	0	0	0	0	0	0	0	0	0	0	0	0
20150104CCB015	Outpatient	F	17	FUO	Blood		Negative(-) 0.46				no	0	0	0	0	0	0	0	0	0	0	0	0	0	0	0	0	0	0	0	0	0	0	0	0	0	0	0	0
20141118CCB143	Outpatient	F	17	FUO	Blood		Negative(-) 0.48				no	0	0	0	0	0	0	0	0	0	0	0	0	0	0	0	0	0	0	0	0	0	0	0	0	0	0	0	0
20150120CCB187	Outpatient	F	17	FUO	Blood		Positive(+) 1.19				no	0	0	0	0	0	0	0	0	0	0	0	0	0	0	0	0	0	0	0	0	0	0	0	0	0	0	0	0
20150123CCB224	Outpatient	F	17	FUO	Blood		Positive(+) 1.45				no	0	0	0	0	0	0	0	0	0	0	0	0	0	0	0	0	0	0	0	0	0	0	0	0	0	0	0	0
20170204CCB013	Inpatient	F	17	FUO	Blood		Positive(+) 2.58				no	0	0	0	0	0	0	0	0	0	0	0	0	0	0	0	0	0	0	0	0	0	0	0	0	0	0	0	0
20141118CCB136	Outpatient	F	17	FUO	Blood	Positive(+) 6.80	Positive(+) 2.83				yes	0	0	0	0	0	0	0	0	0	0	0	0	0	0	0	1	0	0	0	0	1	0	0	0	1	0	0	0
20170704CCB009	Outpatient	M	17	FUO	Blood	Positive(+) 1.724	Negative(-) 0.156	Negative(-) 0.397	Negative(-) 0.257		yes	0	0	0	0	0	0	0	0	0	0	0	0	0	0	0	1	0	0	0	0	1	0	0	0	1	0	0	0
20170516CCB149	Outpatient	M	17	FUO	Blood		Negative(-) 0.156				no	0	0	0	0	0	0	0	0	0	0	0	0	0	0	0	0	0	0	0	0	0	0	0	0	0	0	0	0
20140904CCB250	Outpatient	F	17	FUO	Blood		Negative(-) 0.22				no	0	0	0	0	0	0	0	0	0	0	0	0	0	0	0	0	0	0	0	0	0	0	0	0	0	0	0	0
20160616CCB108	Outpatient	M	18	FUO	Blood	Positive(+) 3.71	Negative(-) 0.28	Negative(-) 0.34	Negative(-) 0.23	Positive(+) 1.11	yes	0	0	0	0	0	0	0	0	0	0	0	0	0	0	0	1	0	0	0	0	0	0	0	0	0	0	0	0					97	97
20150324CCB270	Outpatient	M	18	FUO	Blood	Positive(+) 1.28	Negative(-) 0.07	Negative(-) 0.27	Negative(-) 0.26	Positive(+) 2.02	yes	0	0	0	0	0	0	0	0	0	0	0	0	0	0	0	1	0	0	0	0	0	0	0	0	0	0	0	0
20161209CCB084	Outpatient	M	18	FUO	Blood					Positive(+) 2.36	no	0	0	0	0	0	0	0	0	0	0	0	0	0	0	0	0	0	0	0	0	0	0	0	0	0	0	0	0
20150327CCB314	Outpatient	M	18	FUO	Blood	Positive(+) 4.56	Negative(-) 0.18	Positive(+) 3.45	Negative(-) 0.26	Positive(+) 4.49	yes	0	0	0	0	0	0	0	0	0	0	0	0	0	0	0	1	0	0	0	0	0	0	0	0	0	0	0	0
20141104CCB018	Outpatient	M	18	FUO	Blood	Positive(+) 4.72	Positive(+) 3.78	Positive(+) 5.28	Negative(-) 0.32	Positive(+) 6.50	yes	0	0	0	0	0	0	0	0	0	0	0	0	0	0	0	1	0	0	0	0	0	0	0	0	0	0	0	0
20140708CCB265	Inpatient	F	18	FUO	Blood		Negative(-) 0.29	Negative(-) 0.40	Negative(-) 0.10		no	0	0	0	0	0	0	0	0	0	0	0	0	0	0	0	0	0	0	0	0	0	0	0	0	0	0	0	0
20161107CCB056	Inpatient	F	18	FUO	Blood	Positive(+) 4.79	Negative(-) 0.28	Negative(-) 0.38	Negative(-) 0.21		yes	0	0	0	0	0	1	0	0	1	0	1	0	0	1	0	1	0	0	0	0	0	0	1	0	0	0	1	0		152	152
20150522CCB260	Outpatient	F	18	FUO	Blood		Negative(-) 0.31	Negative(-) 0.57	Negative(-) 0.29		no	0	0	0	0	0	0	0	0	0	0	0	0	0	0	0	0	0	0	0	0	0	0	0	0	0	0	0	0
20151118CCB249	Outpatient	M	18	FUO	Blood		Negative(-) 0.10	Negative(-) 0.48	Negative(-) 0.33		no	0	0	0	0	0	0	0	0	0	0	0	0	0	0	0	0	0	0	0	0	0	0	0	0	0	0	0	0
20151013CCB083	Outpatient	M	18	FUO	Blood	Positive(+) 2.39	Negative(-) 0.19				yes	0	0	0	0	0	0	0	0	0	0	0	0	0	0	0	1	0	0	0	0	0	0	0	0	0	0	0	0
20150306CCB078	Inpatient	F	18	FUO	Blood		Negative(-) 0.20				no	0	0	0	0	0	0	0	0	0	0	0	0	0	0	0	0	0	0	0	0	0	0	0	0	0	0	0	0
20150812CCB161	Inpatient	F	18	FUO	Blood		Negative(-) 0.24				no	0	0	0	0	0	0	0	0	0	0	0	0	0	0	0	0	0	0	0	0	0	0	0	0	0	0	0	0
20150429CCB337	Outpatient	F	18	FUO	Blood		Negative(-) 0.28				no	0	0	0	0	0	0	0	0	0	0	0	0	0	0	0	0	0	0	0	0	0	0	0	0	0	0	0	0
20160405CCB017	Outpatient	F	18	FUO	Blood		Negative(-) 0.46				no	0	0	0	0	0	0	0	0	0	0	0	0	0	0	0	0	0	0	0	0	0	0	0	0	0	0	0	0
20160122CCB322	Outpatient	M	18	FUO	Blood	Positive(+) 3.63	Negative(-) 0.07	Negative(-) 0.29	Negative(-) 0.14		yes	0	0	0	0	0	0	0	0	0	0	0	0	0	0	0	1	0	0	0	0	0	0	0	0	0	0	0	0
20170607CCB032	Outpatient	F	18	FUO	Blood		Negative(-) 0.342				no	0	0	0	0	0	0	0	0	0	0	0	0	0	0	0	0	0	0	0	0	0	0	0	0	0	0	0	0
20161020CCB156	Outpatient	F	19	FUO	Blood					Negative(-) 0.09	no	0	0	0	0	0	0	0	0	0	0	0	0	0	0	0	0	0	0	0	0	0	0	0	0	0	0	0	0
20170410CCB062	Outpatient	M	19	FUO	Blood		Negative(-) 0.123	Negative(-) 0.159	Negative(-) 0.102	Positive(+) 2.929	no	0	0	0	0	0	0	0	0	0	0	0	0	0	0	0	0	0	0	0	0	0	0	0	0	0	0	0	0
20150917CCB121	Inpatient	F	19	FUO	Blood	Positive(+) 5.07	Negative(-) 0.36	Negative(-) 0.57	Negative(-) 0.44	Positive(+) 3.47	yes	0	0	0	0	0	1	1	0	0	1	1	1	0	0	1	1	0	0	0	0	1	0	0	1	1	0	0	1		153	153		100	100		101	101
20140715CCB113	Outpatient	M	19	FUO	Blood	Equivocal 0.85	Negative(-) 0.16	Negative(-) 0.28	Negative(-) 0.16	Positive(+) 4.25	no	0	0	0	0	0	0	0	0	0	0	0	0	0	0	0	0	0	0	0	0	0	0	0	0	0	0	0	0
20150605CCB082	Outpatient	F	19	FUO	Blood	Positive(+) 5.13	Negative(-) 0.37	Negative(-) 0.50	Negative(-) 0.30	Positive(+) 9.41	yes	0	0	0	0	0	0	0	0	0	1	0	0	0	0	1	1	0	0	0	0	0	0	0	1	0	0	0	1					100	100		101	101
20170706CCB057	Outpatient	M	19	FUO	Blood				Negative(-) 0.140		no	0	0	0	0	0	0	0	0	0	0	0	0	0	0	0	0	0	0	0	0	0	0	0	0	0	0	0	0
20150127CCB244	Outpatient	F	19	FUO	Blood	Positive(+) 4.19	Negative(-) 0.52	Negative(-) 0.46	Negative(-) 0.31		yes	0	0	0	0	0	0	0	0	0	0	0	0	0	0	0	1	0	0	0	0	0	0	1	0	0	0	1	0
20141021CCB118	Outpatient	F	19	FUO	Blood		Negative(-) 0.33	Negative(-) 0.35			no	0	0	0	0	0	0	0	0	0	0	0	0	0	0	0	0	0	0	0	0	0	0	0	0	0	0	0	0
20140612CCB318	Outpatient	M	19	FUO	Blood		Negative(-) 0.06				no	0	0	0	0	0	0	0	0	0	0	0	0	0	0	0	0	0	0	0	0	0	0	0	0	0	0	0	0
20150409CCB097	Inpatient	M	19	FUO	Blood		Negative(-) 0.10				no	0	0	0	0	0	0	0	0	0	0	0	0	0	0	0	0	0	0	0	0	0	0	0	0	0	0	0	0
20160704CCB022	Inpatient	F	19	FUO	Blood		Negative(-) 0.16				no	0	0	0	0	0	0	0	0	0	0	0	0	0	0	0	0	0	0	0	0	0	0	0	0	0	0	0	0
20160303CCB021	Inpatient	M	19	FUO	Blood		Negative(-) 0.26				no	0	0	0	0	0	0	0	0	0	0	0	0	0	0	0	0	0	0	0	0	0	0	0	0	0	0	0	0
20170718CCB135	Outpatient	F	19	FUO	Blood		Negative(-) 0.436				no	0	0	0	0	0	0	0	0	0	0	0	0	0	0	0	0	0	0	0	0	0	0	0	0	0	0	0	0
20141219CCB192	Outpatient	F	19	FUO	Blood		Positive(+) 1.17				no	0	0	0	0	0	0	0	0	0	0	0	0	0	0	0	0	0	0	0	0	0	0	0	0	0	0	0	0
20161012CCB067	Outpatient	M	19	FUO	Blood		Positive(+) 4.17				no	0	0	0	0	0	0	0	0	0	0	0	0	0	0	0	0	0	0	0	0	0	0	0	0	0	0	0	0
20150824CCB291	Inpatient	F	20	FUO	Blood	Positive(+) 4.22	Negative(-) 0.38	Negative(-) 0.75	Negative(-) 0.65	Negative(-) 0.52	yes	0	0	0	0	0	0	0	0	0	0	0	0	0	0	0	1	0	0	0	0	0	0	0	0	0	0	0	0
20161008CCB023	Inpatient	F	20	FUO	Blood	Positive(+) 9.25	Negative(-) 0.30	Negative(-) 0.42		Positive(+) 1.93	yes	0	0	0	0	0	0	0	0	0	1	0	0	0	0	1	1	0	0	0	0	0	0	0	1	0	0	0	1								100	100
20140902CCB102	Outpatient	F	20	FUO	Blood	Positive(+) 1.87	Negative(-) 0.09	Negative(-) 0.17	Negative(-) 0.08	Positive(+) 3.65	yes	0	0	0	0	0	0	0	0	0	0	0	0	0	0	0	1	0	0	0	0	0	0	0	0	0	0	0	0
20161010CCB040	Inpatient	F	20	FUO	Blood	Positive(+) 3.61	Negative(-) 0.15	Equivocal 1.06		Positive(+) 4.01	yes	0	0	0	0	0	0	0	0	0	0	0	0	0	0	0	1	0	0	0	0	0	0	0	0	0	0	0	0
20150728CCB322	Inpatient	F	20	FUO	Blood	Positive(+) 3.22	Negative(-) 0.42	Negative(-) 0.36	Negative(-) 0.23	Positive(+) 4.57	yes	0	0	0	0	0	0	0	0	0	0	0	0	0	0	0	1	0	0	0	0	0	0	0	0	0	0	0	0
20150707CCB024	Outpatient	F	20	FUO	Blood	Positive(+) 1.62	Negative(-) 0.12	Negative(-) 0.60	Negative(-) 0.43	Positive(+) 5.54	yes	0	0	0	0	0	0	0	0	0	1	0	0	0	0	1	1	0	0	0	0	0	0	0	1	0	0	0	1					102	102		102	102
20140925CCB118	Inpatient	F	20	FUO	Blood	Positive(+) 4.66	Negative(-) 0.09	Negative(-) 0.14	Negative(-) 0.08	Positive(+) 6.60	yes	0	0	0	0	0	0	0	1	0	0	0	0	1	0	0	1	0	0	0	0	0	1	0	0	0	1	0	0
20150624CCB282	Inpatient	F	20	FUO	Blood	Positive(+) 3.62	Negative(-) 0.24	Equivocal 0.85	Negative(-) 0.59	Positive(+) 6.70	yes	0	0	0	0	0	1	1	0	1	0	1	1	0	1	0	1	0	0	0	0	1	0	1	0	1	0	1	0		158	158
20151013CCB080	Inpatient	F	20	FUO	Blood	Positive(+) 4.49	Negative(-) 0.23	Negative(-) 0.07	Negative(-) 0.07	Positive(+) 6.99	yes	0	0	0	0	0	0	0	0	0	0	0	0	0	0	0	1	0	0	0	0	0	0	0	0	0	0	0	0
20170313CCB051	Outpatient	F	20	FUO	Blood	Positive(+) 2.80	Negative(-) 0.29	Negative(-) 0.23	Negative(-) 0.12	Positive(+) 8.06	yes	0	0	0	0	0	0	0	0	0	0	0	0	0	0	0	1	0	0	0	0	0	0	0	0	0	0	0	0
20141212CCB124	Outpatient	F	20	FUO	Blood		Negative(-) 0.20	Negative(-) 0.15	Negative(-) 0.10		no	0	0	0	0	0	0	0	0	0	0	0	0	0	0	0	0	0	0	0	0	0	0	0	0	0	0	0	0
20140923CCB368	Inpatient	F	20	FUO	Blood		Negative(-) 0.07		Negative(-) 0.11		no	0	0	0	0	0	0	0	0	0	0	0	0	0	0	0	0	0	0	0	0	0	0	0	0	0	0	0	0
20150615CCB178	Inpatient	M	20	FUO	Blood	Positive(+) 2.91	Negative(-) 0.12	Negative(-) 0.26	Negative(-) 0.18		yes	0	0	0	0	0	0	0	0	0	0	0	0	0	0	0	1	0	0	0	0	0	0	0	0	0	0	0	0
20160921CCB153	Inpatient	F	20	FUO	Blood	Positive(+) 3.13	Negative(-) 0.29	Negative(-) 0.27	Negative(-) 0.19		yes	0	0	0	0	0	0	0	0	0	0	0	0	0	0	0	1	0	0	0	0	0	0	0	0	0	0	0	0
20150216CCB182	Outpatient	M	20	FUO	Blood		Negative(-) 0.15	Negative(-) 0.52	Negative(-) 0.20		no	0	0	0	0	0	0	0	0	0	0	0	0	0	0	0	0	0	0	0	0	0	0	0	0	0	0	0	0
20150611CCB167	Outpatient	F	20	FUO	Blood		Negative(-) 0.18		Negative(-) 0.20		no	0	0	0	0	0	0	0	0	0	0	0	0	0	0	0	0	0	0	0	0	0	0	0	0	0	0	0	0
20140610CCB261	Outpatient	M	20	FUO	Blood		Negative(-) 0.52	Equivocal 1.06	Negative(-) 0.38		no	0	0	0	0	0	0	0	0	0	0	0	0	0	0	0	0	0	0	0	0	0	0	0	0	0	0	0	0
20141219CCB167	Outpatient	M	20	FUO	Blood	Positive(+) 4.32	Negative(-) 0.17	Positive(+) 1.79	Positive(+) 1.16		yes	0	0	0	0	0	0	0	0	0	0	0	0	0	0	0	1	0	0	0	0	0	0	0	0	0	0	0	0
20150504CCB012	Inpatient	M	20	FUO	Blood	Positive(+) 8.07	Negative(-) 0.05	Positive(+) 8.43	Positive(+) 6.80		yes	0	0	0	0	0	0	0	0	0	0	0	0	0	0	0	1	0	0	0	0	0	0	0	0	0	0	0	0
20151013CCB086	Inpatient	F	20	FUO	Blood	Positive(+) 4.07	Negative(-) 0.24	Negative(-) 0.06			yes	0	0	0	0	0	0	0	0	0	0	0	0	0	0	0	1	0	0	0	0	0	0	0	0	0	0	0	0
20151023CCB238	Inpatient	M	20	FUO	Blood		Negative(-) 0.11	Negative(-) 0.48			no	0	0	0	0	0	0	0	0	0	0	0	0	0	0	0	0	0	0	0	0	0	0	0	0	0	0	0	0
20130903CCB107	Inpatient	M	20	FUO	Blood		Negative(-) 0.31				no	0	0	0	0	0	0	0	0	0	0	0	0	0	0	0	0	0	0	0	0	0	0	0	0	0	0	0	0
20140805CCB210	Outpatient	M	20	FUO	Blood	Positive(+) 4.89	Negative(-) 0.03				yes	0	0	0	0	0	0	0	0	0	0	0	0	0	0	0	1	0	0	0	0	0	0	0	0	0	0	0	0
20150212CCB149	Inpatient	F	20	FUO	Blood		Negative(-) 0.06				no	0	0	0	0	0	0	0	0	0	0	0	0	0	0	0	0	0	0	0	0	0	0	0	0	0	0	0	0
20150216CCB176	Inpatient	F	20	FUO	Blood		Negative(-) 0.07				no	0	0	0	0	0	0	0	0	0	0	0	0	0	0	0	0	0	0	0	0	0	0	0	0	0	0	0	0
20141118CCB149	Outpatient	M	20	FUO	Blood		Negative(-) 0.08				no	0	0	0	0	0	0	0	0	0	0	0	0	0	0	0	0	0	0	0	0	0	0	0	0	0	0	0	0
20150123CCB223	Outpatient	F	20	FUO	Blood		Negative(-) 0.37				no	0	0	0	0	0	0	0	0	0	0	0	0	0	0	0	0	0	0	0	0	0	0	0	0	0	0	0	0
20150306CCB067	Outpatient	M	20	FUO	Blood	Positive(+) 4.81	Negative(-) 0.39				yes	0	0	0	0	0	0	0	0	0	0	0	0	0	0	0	1	0	0	0	0	0	0	0	0	0	0	0	0
20141106CCB058	Inpatient	F	20	FUO	Blood		Negative(-) 0.52				no	0	0	0	0	0	0	0	0	0	0	0	0	0	0	0	0	0	0	0	0	0	0	0	0	0	0	0	0
20141125CCB283	Outpatient	M	20	FUO	Blood	Positive(+) 6.28	Negative(-) 0.69				yes	0	0	0	0	0	0	0	0	0	0	0	0	0	0	0	1	0	0	0	0	0	0	0	0	0	0	0	0
20170112CCB098	Outpatient	F	20	FUO	Blood	Positive(+) 4.18	Negative(-) 0.19				yes	0	0	0	0	0	1	0	0	0	0	1	0	0	0	0	1	0	0	0	0	0	0	0	0	0	0	0	0		158	158
20170215CCB120	Outpatient	M	21	FUO	Blood		Negative(-) 0.41		Negative(-) 0.26	Negative(-) 0.09	no	0	0	0	0	0	0	0	0	0	0	0	0	0	0	0	0	0	0	0	0	0	0	0	0	0	0	0	0
20140606CCB221	Outpatient	M	21	FUO	Blood	Equivocal 0.80	Negative(-) 0.26	Negative(-) 0.47	Negative(-) 0.20	Positive(+) 1.31	no	0	0	0	0	0	0	0	0	0	0	0	0	0	0	0	0	0	0	0	0	0	0	0	0	0	0	0	0
20140812CCB105	Outpatient	M	21	FUO	Blood	Positive(+) 1.85	Negative(-) 0.10	Negative(-) 0.09	Negative(-) 0.09	Positive(+) 3.49	yes	0	0	0	0	0	0	0	0	0	0	0	0	0	0	0	1	0	0	0	0	0	0	0	0	0	0	0	0
20160831CCB295	Outpatient	M	21	FUO	Blood		Negative(-) 0.10	Negative(-) 0.36	Negative(-) 0.29	Positive(+) 4.31	no	0	0	0	0	0	0	0	0	0	0	0	0	0	0	0	0	0	0	0	0	0	0	0	0	0	0	0	0
20150106CCB037	Inpatient	M	21	FUO	Blood	Positive(+) 7.37	Negative(-) 0.16	Positive(+) 4.88	Positive(+) 5.40	Positive(+) 4.72	yes	0	0	0	0	0	0	0	0	0	0	0	0	0	0	0	1	0	0	0	0	0	0	0	0	0	0	0	0
20150324CCB266	Outpatient	M	21	FUO	Blood	Positive(+) 7.20	Negative(-) 0.37	Positive(+) 2.71	Positive(+) 1.10	Positive(+) 5.17	yes	0	0	0	0	0	0	0	0	0	0	0	0	0	0	0	1	0	0	0	0	0	0	0	0	0	0	0	0
20170221CCB172	Outpatient	F	21	FUO	Blood					Positive(+) 5.21	no	0	0	0	0	0	0	0	0	0	0	0	0	0	0	0	0	0	0	0	0	0	0	0	0	0	0	0	0
20160405CCB003	Outpatient	F	21	FUO	Blood	Positive(+) 2.61	Negative(-) 0.09	Negative(-) 0.23	Negative(-) 0.21		yes	0	0	0	0	0	0	0	0	0	0	0	0	0	0	0	1	0	0	0	0	0	0	0	0	0	0	0	0
20141127CCB309	Inpatient	F	21	FUO	Blood	Positive(+) 2.46	Negative(-) 0.58	Negative(-) 0.18	Negative(-) 0.42		yes	0	0	0	0	0	0	0	0	0	0	0	0	0	0	0	1	0	0	0	0	0	0	0	0	0	0	0	0
20160329CCB388	Outpatient	M	21	FUO	Blood		Negative(-) 0.11				no	0	0	0	0	0	0	0	0	0	0	0	0	0	0	0	0	0	0	0	0	0	0	0	0	0	0	0	0
20140821CCB333	Outpatient	F	21	FUO	Blood		Negative(-) 0.15				no	0	0	0	0	0	0	0	0	0	0	0	0	0	0	0	0	0	0	0	0	0	0	0	0	0	0	0	0
20140624CCB454	Inpatient	F	21	FUO	Blood		Negative(-) 0.15				no	0	0	0	0	0	0	0	0	0	0	0	0	0	0	0	0	0	0	0	0	0	0	0	0	0	0	0	0
20160912CCB086	Inpatient	M	21	FUO	Blood	Positive(+) 3.12	Negative(-) 0.16				yes	0	0	0	0	0	0	0	0	0	0	0	0	0	0	0	1	0	0	0	0	0	0	0	0	0	0	0	0
20160728CCB273	Outpatient	F	21	FUO	Blood		Negative(-) 0.17				no	0	0	0	0	0	0	0	0	0	0	0	0	0	0	0	0	0	0	0	0	0	0	0	0	0	0	0	0
20160923CCB190	Inpatient	M	21	FUO	Blood	Positive(+) 2.83	Negative(-) 0.22				yes	0	0	0	0	0	0	0	0	0	0	0	0	0	0	0	1	0	0	0	0	0	0	0	0	0	0	0	0
20170321CCB128	Outpatient	F	21	FUO	Blood	Positive(+) 4.50	Negative(-) 0.24				yes	0	0	0	0	0	1	1	0	0	0	1	1	0	0	0	1	0	0	0	0	1	0	0	0	1	0	0	0		159	159
20141118CCB148	Outpatient	M	21	FUO	Blood		Negative(-) 0.26				no	0	0	0	0	0	0	0	0	0	0	0	0	0	0	0	0	0	0	0	0	0	0	0	0	0	0	0	0
20141212CCB131	Outpatient	F	21	FUO	Blood		Negative(-) 0.38				no	0	0	0	0	0	0	0	0	0	0	0	0	0	0	0	0	0	0	0	0	0	0	0	0	0	0	0	0
20170516CCB143	Outpatient	M	21	FUO	Blood		Negative(-) 0.415				no	0	0	0	0	0	0	0	0	0	0	0	0	0	0	0	0	0	0	0	0	0	0	0	0	0	0	0	0
20170315CCB081	Outpatient	F	21	FUO	Blood	Positive(+) 5.52	Negative(-) 0.51				yes	0	0	0	0	0	0	0	0	0	0	0	0	0	0	0	1	0	0	0	0	0	0	0	0	0	0	0	0
20150109CCB084	Inpatient	F	21	FUO	Blood		Negative(-) 0.60				no	0	0	0	0	0	0	0	0	0	0	0	0	0	0	0	0	0	0	0	0	0	0	0	0	0	0	0	0
20141219CCB184	Outpatient	F	21	FUO	Blood		Positive(+) 1.12				no	0	0	0	0	0	0	0	0	0	0	0	0	0	0	0	0	0	0	0	0	0	0	0	0	0	0	0	0
20140930CCB423	Outpatient	M	21	FUO	Blood		Positive(+) 5.79				no	0	0	0	0	0	0	0	0	0	0	0	0	0	0	0	0	0	0	0	0	0	0	0	0	0	0	0	0
20150818CCB233	Outpatient	M	22	FUO	Blood	Positive(+) 3.66	Negative(-) 0.14	Negative(-) 0.53	Negative(-) 0.38	Positive(+) 3.07	yes	0	0	0	0	0	0	0	0	0	0	0	0	0	0	0	1	0	0	0	0	0	0	0	0	0	0	0	0
20170209CCB065	Outpatient	F	22	FUO	Blood	Positive(+) 4.27	Negative(-) 0.16	Positive(+) 1.41	Equivocal 1.10	Positive(+) 4.94	yes	0	0	0	0	0	0	0	0	0	0	0	0	0	0	0	1	0	0	0	0	0	0	0	0	0	0	0	0
20160420CCB168	Outpatient	M	22	FUO	Blood					Positive(+) 4.94	no	0	0	0	0	0	0	0	0	0	0	0	0	0	0	0	0	0	0	0	0	0	0	0	0	0	0	0	0
20150317CCB182	Outpatient	M	22	FUO	Blood	Positive(+) 6.77	Negative(-) 0.21			Positive(+) 5.92	yes	0	0	0	0	0	0	0	0	0	0	0	0	0	0	0	1	0	0	0	0	0	0	0	0	0	0	0	0
20150413CCB129	Outpatient	M	22	FUO	Blood	Positive(+) 6.29	Negative(-) 0.32	Positive(+) 1.49	Negative(-) 0.21	Positive(+) 7.94	yes	0	0	0	0	0	0	0	0	0	0	0	0	0	0	0	1	0	0	0	0	0	0	0	0	0	0	0	0
20160919CCB146	Inpatient	F	22	FUO	Blood		Negative(-) 0.14		Negative(-) 0.26		no	0	0	0	0	0	0	0	0	0	0	0	0	0	0	0	0	0	0	0	0	0	0	0	0	0	0	0	0
20150409CCB102	Outpatient	M	22	FUO	Blood		Negative(-) 0.13	Positive(+) 1.22	Negative(-) 0.31		no	0	0	0	0	0	0	0	0	0	0	0	0	0	0	0	0	0	0	0	0	0	0	0	0	0	0	0	0
20160718CCB162	Inpatient	F	22	FUO	Blood	Positive(+) 6.16	Negative(-) 0.13	Positive(+) 1.50	Negative(-) 0.32		yes	0	0	0	0	0	0	0	0	0	0	0	0	0	0	0	1	0	0	0	0	0	0	0	0	0	0	0	0
20160303CCB026	Outpatient	F	22	FUO	Blood		Negative(-) 0.09	Negative(-) 0.45	Negative(-) 0.38		no	0	0	0	0	0	0	0	0	0	0	0	0	0	0	0	0	0	0	0	0	0	0	0	0	0	0	0	0
20160126CCB391	Outpatient	M	22	FUO	Blood	Positive(+) 4.88	Equivocal 0.97		Positive(+) 3.54		yes	0	0	0	0	0	0	0	0	0	0	0	0	0	0	0	1	0	0	0	0	0	0	0	0	0	0	0	0
20151230CCB452	Outpatient	M	22	FUO	Blood		Negative(-) 0.36	Equivocal 0.92			no	0	0	0	0	0	0	0	0	0	0	0	0	0	0	0	0	0	0	0	0	0	0	0	0	0	0	0	0
20160622CCB179	Outpatient	F	22	FUO	Blood		Negative(-) 0.24	Negative(-) 0.62			no	0	0	0	0	0	0	0	0	0	0	0	0	0	0	0	0	0	0	0	0	0	0	0	0	0	0	0	0
20130903CCB113	Outpatient	F	22	FUO	Blood		Negative(-) 0.08				no	0	0	0	0	0	0	0	0	0	0	0	0	0	0	0	0	0	0	0	0	0	0	0	0	0	0	0	0
20150123CCB216	Outpatient	M	22	FUO	Blood	Positive(+) 6.50	Negative(-) 0.07				yes	0	0	0	0	0	0	0	0	0	0	0	0	0	0	0	1	0	0	0	0	0	0	0	0	0	0	0	0
20140729CCB427	Inpatient	F	22	FUO	Blood		Negative(-) 0.08				no	0	0	0	0	0	0	0	0	0	0	0	0	0	0	0	0	0	0	0	0	0	0	0	0	0	0	0	0
20160726CCB245	Inpatient	F	22	FUO	Blood		Negative(-) 0.12				no	0	0	0	0	0	0	0	0	0	0	0	0	0	0	0	0	0	0	0	0	0	0	0	0	0	0	0	0
20140826CCB371	Outpatient	F	22	FUO	Blood		Negative(-) 0.14				no	0	0	0	0	0	0	0	0	0	0	0	0	0	0	0	0	0	0	0	0	0	0	0	0	0	0	0	0
20140624CCB452	Inpatient	F	22	FUO	Blood		Negative(-) 0.16				no	0	0	0	0	0	0	0	0	0	0	0	0	0	0	0	0	0	0	0	0	0	0	0	0	0	0	0	0
20140828CCB394	Inpatient	M	22	FUO	Blood		Negative(-) 0.21				no	0	0	0	0	0	0	0	0	0	0	0	0	0	0	0	0	0	0	0	0	0	0	0	0	0	0	0	0
20150331CCB373	Outpatient	M	22	FUO	Blood		Negative(-) 0.24				no	0	0	0	0	0	0	0	0	0	0	0	0	0	0	0	0	0	0	0	0	0	0	0	0	0	0	0	0
20170221CCB170	Outpatient	F	22	FUO	Blood		Negative(-) 0.33				no	0	0	0	0	0	0	0	0	0	0	0	0	0	0	0	0	0	0	0	0	0	0	0	0	0	0	0	0
20150702CCB462	Outpatient	F	22	FUO	Blood	Positive(+) 6.97	Negative(-) 0.16	Negative(-) 0.40	Negative(-) 0.25	Positive(+) 4.14	yes	0	0	0	0	0	0	0	0	0	0	0	0	0	0	0	1	0	0	0	0	0	0	0	0	0	0	0	0
20160519CCB170	Outpatient	M	22	FUO	Blood		Negative(-) 0.40	Negative(-) 0.73	Equivocal 0.86		no	0	0	0	0	0	0	0	0	0	0	0	0	0	0	0	0	0	0	0	0	0	0	0	0	0	0	0	0
20150709CCB096	Outpatient	M	22	FUO	Blood		Negative(-) 0.20				no	0	0	0	0	0	0	0	0	0	0	0	0	0	0	0	0	0	0	0	0	0	0	0	0	0	0	0	0
20160628CCB211	Inpatient	F	23	FUO	Blood	Positive(+) 6.07	Negative(-) 0.10	Equivocal 0.82	Equivocal 1.07	Positive(+) 1.19	yes	0	0	0	0	0	1	0	0	0	0	1	0	0	0	0	1	0	0	0	0	0	0	0	0	0	0	0	0		165	165
20140715CCB313	Outpatient	F	23	FUO	Blood		Negative(-) 0.12	Negative(-) 0.26	Negative(-) 0.10	Positive(+) 3.09	no	0	0	0	0	0	0	0	0	0	0	0	0	0	0	0	0	0	0	0	0	0	0	0	0	0	0	0	0
20150324CCB271	Outpatient	F	23	FUO	Blood	Positive(+) 3.54	Negative(-) 0.11	Negative(-) 0.62	Negative(-) 0.36	Positive(+) 4.07	yes	0	0	0	0	0	1	1	0	0	0	1	1	0	0	0	1	0	0	0	0	1	0	0	0	1	0	0	0		163	163
20160413CCB094	Inpatient	F	23	FUO	Blood	Positive(+) 5.60	Negative(-) 0.18	Negative(-) 0.31	Negative(-) 0.29	Positive(+) 4.30	yes	0	0	0	0	0	1	1	0	0	0	1	1	0	0	0	1	0	0	0	0	1	0	0	1	1	0	0	1		164	164					104	104
20140902CCB108	Inpatient	F	23	FUO	Blood	Positive(+) 4.06	Negative(-) 0.06	Negative(-) 0.15	Negative(-) 0.14	Positive(+) 5.90	yes	0	0	0	0	0	1	1	1	1	0	1	1	1	1	0	1	0	0	0	0	1	1	1	0	1	1	1	0		166	166
20150331CCB360	Outpatient	M	23	FUO	Blood	Positive(+) 3.09	Negative(-) 0.72	Equivocal 0.95	Negative(-) 0.70	Positive(+) 6.43	yes	0	0	0	0	0	0	0	0	0	0	0	0	0	0	0	1	0	0	0	0	0	0	0	0	0	0	0	0
20170207CCB037	Outpatient	M	23	FUO	Blood		Negative(-) 0.31			Positive(+) 7.36	no	0	0	0	0	0	0	0	0	0	0	0	0	0	0	0	0	0	0	0	0	0	0	0	0	0	0	0	0
20150320CCB216	Outpatient	F	23	FUO	Blood		Negative(-) 0.18	Positive(+) 1.62	Negative(-) 0.55	Positive(+) 7.54	no	0	0	0	0	0	0	0	0	0	0	0	0	0	0	0	0	0	0	0	0	0	0	0	0	0	0	0	0
20161213CCB094	Inpatient	F	23	FUO	Blood	Positive(+) 3.02	Negative(-) 0.17	Positive(+) 1.26	Equivocal 0.98		yes	0	0	0	0	0	0	0	0	0	0	0	0	0	0	0	1	0	0	0	0	0	0	0	0	0	0	0	0
20170223CCB195	Outpatient	M	23	FUO	Blood		Negative(-) 0.31	Negative(-) 0.65	Negative(-) 0.09		no	0	0	0	0	0	0	0	0	0	0	0	0	0	0	0	0	0	0	0	0	0	0	0	0	0	0	0	0
20140805CCB206	Outpatient	M	23	FUO	Blood		Negative(-) 0.12	Negative(-) 0.59	Negative(-) 0.13		no	0	0	0	0	0	0	0	0	0	0	0	0	0	0	0	0	0	0	0	0	0	0	0	0	0	0	0	0
20140606CCB235	Outpatient	F	23	FUO	Blood		Negative(-) 0.16		Negative(-) 0.16		no	0	0	0	0	0	0	0	0	0	0	0	0	0	0	0	0	0	0	0	0	0	0	0	0	0	0	0	0
20141030CCB214	Outpatient	F	23	FUO	Blood	Positive(+) 7.33	Negative(-) 0.50	Negative(-) 0.71	Negative(-) 0.20		yes	0	0	0	0	0	0	0	0	0	0	0	0	0	0	0	1	0	0	0	0	0	0	0	0	0	0	0	0
20160601CCB304	Inpatient	M	23	FUO	Blood			Negative(-) 0.30	Negative(-) 0.33		no	0	0	0	0	0	0	0	0	0	0	0	0	0	0	0	0	0	0	0	0	0	0	0	0	0	0	0	0
20160927CCB208	Inpatient	F	23	FUO	Blood	Positive(+) 4.96	Positive(+) 2.96	Negative(-) 0.48	Negative(-) 0.48		yes	0	0	0	0	0	0	0	0	0	0	0	0	0	0	0	1	0	0	0	0	0	0	0	0	0	0	0	0
20160714CCB134	Inpatient	F	23	FUO	Blood	Positive(+) 7.14	Negative(-) 0.08	Equivocal 0.85	Positive(+) 1.30		yes	0	0	0	0	0	1	1	0	1	0	1	1	0	1	0	1	0	0	0	0	1	0	1	0	1	0	1	0		162	162
20150520CCB222	Outpatient	M	23	FUO	Blood		Negative(-) 0.30	Equivocal 0.86			no	0	0	0	0	0	0	0	0	0	0	0	0	0	0	0	0	0	0	0	0	0	0	0	0	0	0	0	0
20150130CCB294	Outpatient	F	23	FUO	Blood		Negative(-) 0.19	Negative(-) 0.25			no	0	0	0	0	0	0	0	0	0	0	0	0	0	0	0	0	0	0	0	0	0	0	0	0	0	0	0	0
20150514CCB165	Outpatient	F	23	FUO	Blood		Equivocal 0.90				no	0	0	0	0	0	0	0	0	0	0	0	0	0	0	0	0	0	0	0	0	0	0	0	0	0	0	0	0
20160603CCB332	Inpatient	M	23	FUO	Blood		Negative(-) 0.07				no	0	0	0	0	0	0	0	0	0	0	0	0	0	0	0	0	0	0	0	0	0	0	0	0	0	0	0	0
20160811CCB110	Outpatient	F	23	FUO	Blood		Negative(-) 0.10				no	0	0	0	0	0	0	0	0	0	0	0	0	0	0	0	0	0	0	0	0	0	0	0	0	0	0	0	0
20140805CCB211	Outpatient	M	23	FUO	Blood	Negative(-) 0.68	Negative(-) 0.11				yes	0	0	0	0	0	0	0	0	0	0	0	0	0	0	0	0	0	0	0	0	0	0	0	0	0	0	0	0
20150812CCB163	Inpatient	M	23	FUO	Blood		Negative(-) 0.12				no	0	0	0	0	0	0	0	0	0	0	0	0	0	0	0	0	0	0	0	0	0	0	0	0	0	0	0	0
20170315CCB079	Inpatient	M	23	FUO	Blood	Positive(+) 3.64	Negative(-) 0.13				yes	0	0	0	0	0	0	0	0	0	0	0	0	0	0	0	1	0	0	0	0	0	0	0	0	0	0	0	0
20140523CCB111	Outpatient	F	23	FUO	Blood	Positive(+) 2.67	Negative(-) 0.47				yes	0	0	0	0	0	0	0	0	0	0	0	0	0	0	0	1	0	0	0	0	0	0	0	0	0	0	0	0
20141028CCB211	Outpatient	F	23	FUO	Blood		Positive(+) 4.16				no	0	0	0	0	0	0	0	0	0	0	0	0	0	0	0	0	0	0	0	0	0	0	0	0	0	0	0	0
20160607CCB029	Inpatient	M	23	FUO	Blood	Positive(+) 5.38					yes	0	0	0	0	0	0	0	0	0	0	0	0	0	0	0	1	0	0	0	0	0	0	0	0	0	0	0	0
20170427CCB215	Outpatient	M	23	FUO	Blood	Positive(+) 4.385	Negative(-) 0.182	Equivocal 0.993	Negative(-) 0.242	Positive(+) 2.023	yes	0	0	0	0	0	0	0	0	0	0	0	0	0	0	0	1	0	0	0	0	0	0	0	0	0	0	0	0
20150327CCB304	Outpatient	F	23	FUO	Blood	Positive(+) 5.77	Negative(-) 0.18	Negative(-) 0.74	Negative(-) 0.19		yes	0	0	0	0	0	1	1	1	1	0	1	1	1	1	0	1	0	0	0	0	1	1	1	0	1	1	1	0		162	162
20150707CCB002	Outpatient	M	23	FUO	Blood	Positive(+) 1.68	Negative(-) 0.18	Negative(-) 0.42	Negative(-) 0.29		yes	0	0	0	0	0	0	0	0	0	0	0	0	0	0	0	1	0	0	0	0	0	0	0	0	0	0	0	0
20170418CCB144	Outpatient	M	23	FUO	Blood		Negative(-) 0.508		Negative(-) 0.290		no	0	0	0	0	0	0	0	0	0	0	0	0	0	0	0	0	0	0	0	0	0	0	0	0	0	0	0	0
20160122CCB335	Outpatient	F	23	FUO	Blood		Negative(-) 0.09				no	0	0	0	0	0	0	0	0	0	0	0	0	0	0	0	0	0	0	0	0	0	0	0	0	0	0	0	0
20150921CCB147	Outpatient	M	24	FUO	Blood	Positive(+) 3.23	Negative(-) 0.13	Equivocal 0.96	Negative(-) 0.31	Positive(+) 11.95	yes	0	0	0	0	0	0	0	0	0	0	0	0	0	0	0	1	0	0	0	0	0	0	0	0	0	0	0	0
20160222CCB182	Inpatient	M	24	FUO	Blood	Positive(+) 3.68	Negative(-) 0.52	Negative(-) 0.52	Negative(-) 0.37	Positive(+) 2.45	yes	0	0	0	0	0	1	1	1	1	1	1	1	1	1	1	1	0	0	0	0	1	1	1	1	1	1	1	1		169	169		106	106		106	106
20151124CCB311	Inpatient	M	24	FUO	Blood	Positive(+) 3.61	Negative(-) 0.04	Negative(-) 0.44	Negative(-) 0.28	Positive(+) 3.72	yes	0	0	0	0	0	0	0	0	0	0	0	0	0	0	0	1	0	0	0	0	0	0	0	0	0	0	0	0
20150619CCB253	Outpatient	F	24	FUO	Blood	Positive(+) 6.86	Negative(-) 0.11	Negative(-) 0.27	Negative(-) 0.19	Positive(+) 3.95	yes	0	0	0	0	0	0	0	0	0	0	0	0	0	0	0	1	0	0	0	0	0	0	0	0	0	0	0	0
20150907CCB018	Inpatient	F	24	FUO	Blood	Positive(+) 4.42	Negative(-) 0.15	Equivocal 1.03	Positive(+) 1.57	Positive(+) 4.23	yes	0	0	0	0	0	0	0	0	0	0	0	0	0	0	0	1	0	0	0	0	0	0	0	0	0	0	0	0
20150402CCB008	Outpatient	M	24	FUO	Blood	Positive(+) 6.02	Negative(-) 0.07	Negative(-) 0.46	Negative(-) 0.37	Positive(+) 5.21	yes	0	0	0	0	0	0	0	0	0	0	0	0	0	0	0	1	0	0	0	0	0	0	0	0	0	0	0	0
20150715CCB144	Inpatient	F	24	FUO	Blood	Positive(+) 4.86	Negative(-) 0.14	Negative(-) 0.37	Negative(-) 0.43	Positive(+) 5.99	yes	0	0	0	0	0	1	1	0	1	0	1	1	0	1	0	1	0	0	0	0	1	0	1	0	1	0	1	0		168	168
20150415CCB168	Outpatient	M	24	FUO	Blood	Positive(+) 3.67	Negative(-) 0.34	Negative(-) 0.51	Negative(-) 0.29	Positive(+) 6.44	yes	0	0	0	0	0	0	0	0	0	1	0	0	0	0	1	1	0	0	0	0	0	0	0	1	0	0	0	1					106	106		106	106
20150626CCB326	Inpatient	F	24	FUO	Blood	Positive(+) 3.01	Negative(-) 0.18	Negative(-) 0.64	Negative(-) 0.25	Positive(+) 6.53	yes	0	0	0	0	0	0	0	0	0	1	0	0	0	0	1	1	0	0	0	0	0	0	0	1	0	0	0	1					105	105		105	105
20161008CCB005	Inpatient	F	24	FUO	Blood	Positive(+) 12.03	Positive(+) 2.42	Positive(+) 1.18	Negative(-) 0.34	Positive(+) 7.10	yes	0	0	0	0	0	0	0	0	0	0	0	0	0	0	0	1	0	0	0	0	0	0	0	0	0	0	0	0
20150320CCB217	Outpatient	F	24	FUO	Blood	Positive(+) 3.55	Negative(-) 0.07	Negative(-) 0.69	Negative(-) 0.33	Positive(+) 7.81	yes	0	0	0	0	0	0	0	0	0	0	0	0	0	0	0	1	0	0	0	0	0	0	0	0	0	0	0	0
20150818CCB244	Inpatient	F	24	FUO	Blood		Negative(-) 0.15		Equivocal 0.84		no	0	0	0	0	0	0	0	0	0	0	0	0	0	0	0	0	0	0	0	0	0	0	0	0	0	0	0	0
20140612CCB264	Outpatient	F	24	FUO	Blood		Negative(-) 0.15	Negative(-) 0.38	Negative(-) 0.11		no	0	0	0	0	0	0	0	0	0	0	0	0	0	0	0	0	0	0	0	0	0	0	0	0	0	0	0	0
20150506CCB060	Inpatient	F	24	FUO	Blood		Negative(-) 0.45		Negative(-) 0.20		no	0	0	0	0	0	0	0	0	0	0	0	0	0	0	0	0	0	0	0	0	0	0	0	0	0	0	0	0
20141223CCB232	Inpatient	M	24	FUO	Blood		Equivocal 1.03	Negative(-) 0.42	Negative(-) 0.27		no	0	0	0	0	0	0	0	0	0	0	0	0	0	0	0	0	0	0	0	0	0	0	0	0	0	0	0	0
20141120CCB166	Outpatient	M	24	FUO	Blood				Negative(-) 0.28		no	0	0	0	0	0	0	0	0	0	0	0	0	0	0	0	0	0	0	0	0	0	0	0	0	0	0	0	0
20160809CCB074	Inpatient	F	24	FUO	Blood	Positive(+) 5.07	Negative(-) 0.24	Negative(-) 0.76	Negative(-) 0.34		yes	0	0	0	0	0	0	0	0	0	0	0	0	0	0	0	1	0	0	0	0	0	0	0	0	0	0	0	0
20161209CCB072	Outpatient	F	24	FUO	Blood		Negative(-) 0.41	Negative(-) 0.55	Negative(-) 0.45		no	0	0	0	0	0	0	0	0	0	0	0	0	0	0	0	0	0	0	0	0	0	0	0	0	0	0	0	0
20160901CCB326	Outpatient	F	24	FUO	Blood	Positive(+) 3.62	Negative(-) 0.10	Negative(-) 0.10			yes	0	0	0	0	0	1	1	0	0	0	1	1	0	0	0	1	0	0	0	0	1	0	0	0	1	0	0	0		167	167
20141120CCB168	Outpatient	M	24	FUO	Blood	Positive(+) 6.93	Positive(+) 2.35	Positive(+) 1.29			yes	0	0	0	0	0	0	0	1	0	0	0	0	1	0	0	1	0	0	0	0	0	1	0	0	0	1	0	0
20140731CCB448	Outpatient	M	24	FUO	Blood		Negative(-) 0.07				no	0	0	0	0	0	0	0	0	0	0	0	0	0	0	0	0	0	0	0	0	0	0	0	0	0	0	0	0
20140812CCB257	Inpatient	F	24	FUO	Blood		Negative(-) 0.14				no	0	0	0	0	0	0	0	0	0	0	0	0	0	0	0	0	0	0	0	0	0	0	0	0	0	0	0	0
20141125CCB293	Outpatient	F	24	FUO	Blood		Negative(-) 0.16				no	0	0	0	0	0	0	0	0	0	0	0	0	0	0	0	0	0	0	0	0	0	0	0	0	0	0	0	0
20161028CCB227	Outpatient	F	24	FUO	Blood		Negative(-) 0.19				no	0	0	0	0	0	0	0	0	0	0	0	0	0	0	0	0	0	0	0	0	0	0	0	0	0	0	0	0
20161213CCB115	Outpatient	F	24	FUO	Blood		Negative(-) 0.40				no	0	0	0	0	0	0	0	0	0	0	0	0	0	0	0	0	0	0	0	0	0	0	0	0	0	0	0	0
20130903CCB112	Outpatient	M	24	FUO	Blood		Positive(+) 4.05				no	0	0	0	0	0	0	0	0	0	0	0	0	0	0	0	0	0	0	0	0	0	0	0	0	0	0	0	0
20170720CCB157	Outpatient	M	24	FUO	Blood		Negative(-) 0.116				no	0	0	0	0	0	0	0	0	0	0	0	0	0	0	0	0	0	0	0	0	0	0	0	0	0	0	0	0
20161201CCB286	Inpatient	F	25	FUO	Blood			Equivocal 1.08	Negative(-) 0.30	Positive(+) 2.31	no	0	0	0	0	0	0	0	0	0	0	0	0	0	0	0	0	0	0	0	0	0	0	0	0	0	0	0	0
20150603CCB038	Outpatient	M	25	FUO	Blood	Positive(+) 6.79	Negative(-) 0.27	Negative(-) 0.30	Negative(-) 0.18	Positive(+) 2.41	yes	0	0	0	0	0	0	0	0	0	0	0	0	0	0	0	1	0	0	0	0	0	0	0	0	0	0	0	0
20170309CCB031	Outpatient	M	25	FUO	Blood	Positive(+) 3.08	Negative(-) 0.23	Negative(-) 0.44	Negative(-) 0.35	Positive(+) 3.64	yes	0	0	0	0	0	1	1	0	0	0	1	1	0	0	0	1	0	0	0	0	1	0	0	0	1	0	0	0		175	175
20170215CCB121	Outpatient	F	25	FUO	Blood		Negative(-) 0.46		Negative(-) 0.13	Positive(+) 3.85	no	0	0	0	0	0	0	0	0	0	0	0	0	0	0	0	0	0	0	0	0	0	0	0	0	0	0	0	0
20170516CCB137	Outpatient	M	25	FUO	Blood		Negative(-) 0.301			Positive(+) 3.911	no	0	0	0	0	0	0	0	0	0	0	0	0	0	0	0	0	0	0	0	0	0	0	0	0	0	0	0	0
20170527CCB235	Inpatient	F	25	FUO	Blood	Positive(+) 1.585	Negative(-) 0.105	Negative(-) 0.415	Negative(-) 0.259	Positive(+) 4.546	yes	0	0	0	0	0	1	1	1	1	0	1	1	1	1	0	1	0	0	0	0	1	1	1	0	1	1	1	0		174	174		108	108
20140527CCB104	Outpatient	F	25	FUO	Blood		Negative(-) 0.35	Negative(-) 0.25		Positive(+) 4.73	no	0	0	0	0	0	0	0	0	0	0	0	0	0	0	0	0	0	0	0	0	0	0	0	0	0	0	0	0
20141016CCB075	Outpatient	M	25	FUO	Blood		Positive(+) 1.40	Negative(-) 0.44	Positive(+) 1.26	Positive(+) 4.74	no	0	0	0	0	0	0	0	0	0	0	0	0	0	0	0	0	0	0	0	0	0	0	0	0	0	0	0	0
20140916CCB113	Outpatient	F	25	FUO	Blood	Positive(+) 4.20	Negative(-) 0.32	Negative(-) 0.27	Negative(-) 0.20	Positive(+) 5.23	yes	0	0	0	0	0	0	0	0	0	0	0	0	0	0	0	1	0	0	0	0	0	0	0	0	0	0	0	0
20150313CCB136	Outpatient	F	25	FUO	Blood	Positive(+) 4.88	Negative(-) 0.14	Negative(-) 0.62	Negative(-) 0.37	Positive(+) 6.02	yes	0	0	0	0	0	1	1	0	0	1	1	1	0	0	1	1	0	0	0	0	1	0	0	1	1	0	0	1		171	171		108	108		107	107
20161116CCB149	Inpatient	F	25	FUO	Blood	Positive(+) 3.45	Negative(-) 0.40	Negative(-) 0.25	Negative(-) 0.15	Positive(+) 6.06	yes	0	0	0	0	0	0	0	0	0	0	0	0	0	0	0	1	0	0	0	0	0	0	0	0	0	0	0	0
20150317CCB179	Outpatient	M	25	FUO	Blood	Positive(+) 4.99	Negative(-) 0.30	Negative(-) 0.65	Negative(-) 0.54	Positive(+) 6.09	yes	0	0	0	0	0	0	0	0	0	0	0	0	0	0	0	1	0	0	0	0	0	0	0	0	0	0	0	0
20150609CCB121	Inpatient	F	25	FUO	Blood	Positive(+) 6.09	Negative(-) 0.34	Negative(-) 0.48	Positive(+) 1.38	Positive(+) 8.82	yes	0	0	0	0	0	0	0	0	0	0	0	0	0	0	0	1	0	0	0	0	0	0	0	0	0	0	0	0
20161111CCB108	Outpatient	F	25	FUO	Blood		Negative(-) 0.54		Negative(-) 0.06		no	0	0	0	0	0	0	0	0	0	0	0	0	0	0	0	0	0	0	0	0	0	0	0	0	0	0	0	0
20140603CCB210	Outpatient	F	25	FUO	Blood		Negative(-) 0.12	Negative(-) 0.40	Negative(-) 0.08		no	0	0	0	0	0	0	0	0	0	0	0	0	0	0	0	0	0	0	0	0	0	0	0	0	0	0	0	0
20140828CCB385	Outpatient	F	25	FUO	Blood		Negative(-) 0.08	Negative(-) 0.28	Negative(-) 0.09		no	0	0	0	0	0	0	0	0	0	0	0	0	0	0	0	0	0	0	0	0	0	0	0	0	0	0	0	0
20160104CCB007	Inpatient	F	25	FUO	Blood	Positive(+) 4.33	Negative(-) 0.12	Negative(-) 0.09	Negative(-) 0.10		yes	0	0	0	0	0	0	0	1	0	0	0	0	1	0	0	1	0	0	0	0	0	1	0	0	0	1	0	0
20150429CCB325	Outpatient	F	25	FUO	Blood		Negative(-) 0.11		Negative(-) 0.11		no	0	0	0	0	0	0	0	0	0	0	0	0	0	0	0	0	0	0	0	0	0	0	0	0	0	0	0	0
20141021CCB117	Outpatient	M	25	FUO	Blood		Negative(-) 0.15		Negative(-) 0.14		no	0	0	0	0	0	0	0	0	0	0	0	0	0	0	0	0	0	0	0	0	0	0	0	0	0	0	0	0
20150626CCB343	Outpatient	F	25	FUO	Blood		Negative(-) 0.28	Positive(+) 1.60	Negative(-) 0.15		no	0	0	0	0	0	0	0	0	0	0	0	0	0	0	0	0	0	0	0	0	0	0	0	0	0	0	0	0
20150929CCB240	Outpatient	F	25	FUO	Blood		Negative(-) 0.30	Negative(-) 0.63	Negative(-) 0.23		no	0	0	0	0	0	0	0	0	0	0	0	0	0	0	0	0	0	0	0	0	0	0	0	0	0	0	0	0
20150804CCB047	Inpatient	M	25	FUO	Blood			Negative(-) 0.50	Negative(-) 0.34		no	0	0	0	0	0	0	0	0	0	0	0	0	0	0	0	0	0	0	0	0	0	0	0	0	0	0	0	0
20150812CCB186	Outpatient	M	25	FUO	Blood	Positive(+) 3.94	Negative(-) 0.31	Negative(-) 0.37	Negative(-) 0.37		yes	0	0	0	0	0	0	0	0	0	0	0	0	0	0	0	1	0	0	0	0	0	0	0	0	0	0	0	0
20141028CCB195	Outpatient	F	25	FUO	Blood		Positive(+) 2.02	Equivocal 0.94	Negative(-) 0.39		no	0	0	0	0	0	0	0	0	0	0	0	0	0	0	0	0	0	0	0	0	0	0	0	0	0	0	0	0
20160601CCB267	Outpatient	M	25	FUO	Blood	Positive(+) 4.66	Negative(-) 0.10	Equivocal 1.00	Negative(-) 0.41		yes	0	0	0	0	0	0	0	0	0	0	0	0	0	0	0	1	0	0	0	0	0	0	0	0	0	0	0	0
20150921CCB144	Outpatient	F	25	FUO	Blood	Positive(+) 3.80	Negative(-) 0.18	Negative(-) 0.68	Negative(-) 0.51		yes	0	0	0	0	0	0	0	0	0	0	0	0	0	0	0	1	0	0	0	0	0	0	0	0	0	0	0	0
20160809CCB072	Outpatient	F	25	FUO	Blood	Positive(+) 6.04	Negative(-) 0.52	Positive(+) 2.56	Positive(+) 1.68		yes	0	0	0	0	0	1	1	1	1	0	1	1	1	1	0	1	0	0	0	0	1	1	1	0	1	1	1	0		174	174
20141223CCB234	Outpatient	M	25	FUO	Blood		Negative(-) 0.57	Positive(+) 1.22	Positive(+) 3.10		no	0	0	0	0	0	0	0	0	0	0	0	0	0	0	0	0	0	0	0	0	0	0	0	0	0	0	0	0
20160628CCB216	Outpatient	M	25	FUO	Blood		Negative(-) 0.08				no	0	0	0	0	0	0	0	0	0	0	0	0	0	0	0	0	0	0	0	0	0	0	0	0	0	0	0	0
20140627CCB496	Inpatient	F	25	FUO	Blood		Negative(-) 0.08				no	0	0	0	0	0	0	0	0	0	0	0	0	0	0	0	0	0	0	0	0	0	0	0	0	0	0	0	0
20160712CCB114	Inpatient	F	25	FUO	Blood	Positive(+) 1.90	Negative(-) 0.09				yes	0	0	0	0	0	0	0	0	0	0	0	0	0	0	0	1	0	0	0	0	0	0	0	0	0	0	0	0
20160317CCB259	Outpatient	M	25	FUO	Blood		Negative(-) 0.10				no	0	0	0	0	0	0	0	0	0	0	0	0	0	0	0	0	0	0	0	0	0	0	0	0	0	0	0	0
20150814CCB208	Inpatient	M	25	FUO	Blood		Negative(-) 0.12				no	0	0	0	0	0	0	0	0	0	0	0	0	0	0	0	0	0	0	0	0	0	0	0	0	0	0	0	0
20150303CCB022	Outpatient	M	25	FUO	Blood		Negative(-) 0.13				no	0	0	0	0	0	0	0	0	0	0	0	0	0	0	0	0	0	0	0	0	0	0	0	0	0	0	0	0
20160203CCB078	Outpatient	M	25	FUO	Blood		Negative(-) 0.13				no	0	0	0	0	0	0	0	0	0	0	0	0	0	0	0	0	0	0	0	0	0	0	0	0	0	0	0	0
20161201CCB278	Outpatient	F	25	FUO	Blood		Negative(-) 0.15				no	0	0	0	0	0	0	0	0	0	0	0	0	0	0	0	0	0	0	0	0	0	0	0	0	0	0	0	0
20140704CCB244	Outpatient	F	25	FUO	Blood	Positive(+) 6.77	Negative(-) 0.19				yes	0	0	0	0	0	1	1	0	0	0	1	1	0	0	0	1	0	0	0	0	1	0	0	0	1	0	0	0		173	173
20140904CCB248	Inpatient	M	25	FUO	Blood		Negative(-) 0.19				no	0	0	0	0	0	0	0	0	0	0	0	0	0	0	0	0	0	0	0	0	0	0	0	0	0	0	0	0
20150619CCB264	Outpatient	F	25	FUO	Blood		Negative(-) 0.31				no	0	0	0	0	0	0	0	0	0	0	0	0	0	0	0	0	0	0	0	0	0	0	0	0	0	0	0	0
20141205CCB068	Outpatient	F	25	FUO	Blood		Negative(-) 0.62				no	0	0	0	0	0	0	0	0	0	0	0	0	0	0	0	0	0	0	0	0	0	0	0	0	0	0	0	0
20150901CCB374	Outpatient	F	25	FUO	Blood	Positive(+) 5.29	Negative(-) 0.07	Negative(-) 0.29	Negative(-) 0.33		yes	0	0	0	0	0	0	0	0	0	0	0	0	0	0	0	1	0	0	0	0	0	0	0	0	0	0	0	0
20170605CCB019	Outpatient	F	25	FUO	Blood		Negative(-) 0.173				no	0	0	0	0	0	0	0	0	0	0	0	0	0	0	0	0	0	0	0	0	0	0	0	0	0	0	0	0
20151021CCB182	Outpatient	M	26	FUO	Blood	Positive(+) 4.21	Positive(+) 1.59	Negative(-) 0.52	Positive(+) 1.19	Negative(-) 0.29	yes	0	0	0	0	0	0	0	0	0	0	0	0	0	0	0	1	0	0	0	0	0	0	0	0	0	0	0	0
20150806CCB080	Outpatient	F	26	FUO	Blood	Positive(+) 6.37	Positive(+) 1.57	Positive(+) 2.87	Positive(+) 5.55	Negative(-) 0.29	yes	0	0	0	0	0	0	0	0	0	0	0	0	0	0	0	1	0	0	0	0	0	0	0	0	0	0	0	0
20160728CCB260	Inpatient	F	26	FUO	Blood	Positive(+) 3.13	Negative(-) 0.05	Negative(-) 0.20	Negative(-) 0.13	Positive(+) 1.76	yes	0	0	0	0	0	0	0	0	0	1	0	0	0	0	1	1	0	0	0	0	0	0	0	1	0	0	0	1					109	109		109	109
20160712CCB105	Inpatient	F	26	FUO	Blood	Positive(+) 5.26	Negative(-) 0.08	Negative(-) 0.31	Negative(-) 0.18	Positive(+) 2.46	yes	0	0	0	0	0	0	0	0	0	0	0	0	0	0	0	1	0	0	0	0	0	0	0	0	0	0	0	0
20150324CCB268	Outpatient	M	26	FUO	Blood	Positive(+) 3.78	Negative(-) 0.06	Positive(+) 2.40	Positive(+) 1.19	Positive(+) 3.75	yes	0	0	0	0	0	0	0	0	0	0	0	0	0	0	0	1	0	0	0	0	0	0	0	0	0	0	0	0
20160708CCB068	Outpatient	M	26	FUO	Blood	Positive(+) 3.76	Negative(-) 0.15	Equivocal 0.99	Positive(+) 2.18	Positive(+) 4.26	yes	0	0	0	0	0	0	0	0	0	0	0	0	0	0	0	1	0	0	0	0	0	0	0	0	0	0	0	0
20160720CCB186	Inpatient	F	26	FUO	Blood	Positive(+) 5.36	Negative(-) 0.18	Negative(-) 0.21	Negative(-) 0.18	Positive(+) 4.32	yes	0	0	0	0	0	0	0	0	0	0	0	0	0	0	0	1	0	0	0	0	0	0	0	0	0	0	0	0
20150624CCB280	Outpatient	F	26	FUO	Blood	Positive(+) 8.34	Negative(-) 0.63	Negative(-) 0.42	Negative(-) 0.25	Positive(+) 5.40	yes	0	0	0	0	0	0	0	0	0	0	0	0	0	0	0	1	0	0	0	0	0	0	0	0	0	0	0	0
20150127CCB256	Outpatient	F	26	FUO	Blood	Positive(+) 2.46	Positive(+) 5.33			Positive(+) 6.46	yes	0	0	0	0	0	0	0	0	0	0	0	0	0	0	0	1	0	0	0	0	0	0	0	0	0	0	0	0
20150605CCB098	Outpatient	M	26	FUO	Blood		Negative(-) 0.11			Positive(+) 7.66	no	0	0	0	0	0	0	0	0	0	0	0	0	0	0	0	0	0	0	0	0	0	0	0	0	0	0	0	0
20160815CCB127	Outpatient	F	26	FUO	Blood	Positive(+) 4.05	Negative(-) 0.15	Negative(-) 0.15	Negative(-) 0.09		yes	0	0	0	0	0	0	0	0	0	0	0	0	0	0	0	1	0	0	0	0	0	0	0	0	0	0	0	0
20170213CCB104	Outpatient	F	26	FUO	Blood		Negative(-) 0.52	Negative(-) 0.19	Negative(-) 0.09		no	0	0	0	0	0	0	0	0	0	0	0	0	0	0	0	0	0	0	0	0	0	0	0	0	0	0	0	0
20141120CCB161	Outpatient	M	26	FUO	Blood		Equivocal 0.88	Negative(-) 0.18	Negative(-) 0.13		no	0	0	0	0	0	0	0	0	0	0	0	0	0	0	0	0	0	0	0	0	0	0	0	0	0	0	0	0
20141104CCB007	Outpatient	F	26	FUO	Blood	Positive(+) 7.05	Negative(-) 0.43	Negative(-) 0.67	Negative(-) 0.13		yes	0	0	0	0	0	0	0	0	0	0	0	0	0	0	0	1	0	0	0	0	0	0	0	0	0	0	0	0
20150421CCB234	Outpatient	M	26	FUO	Blood			Negative(-) 0.36	Negative(-) 0.14		no	0	0	0	0	0	0	0	0	0	0	0	0	0	0	0	0	0	0	0	0	0	0	0	0	0	0	0	0
20140701CCB218	Outpatient	F	26	FUO	Blood		Negative(-) 0.49	Negative(-) 0.12	Negative(-) 0.15		no	0	0	0	0	0	0	0	0	0	0	0	0	0	0	0	0	0	0	0	0	0	0	0	0	0	0	0	0
20140918CCB334	Outpatient	M	26	FUO	Blood			Negative(-) 0.23	Negative(-) 0.15		no	0	0	0	0	0	0	0	0	0	0	0	0	0	0	0	0	0	0	0	0	0	0	0	0	0	0	0	0
20150615CCB176	Outpatient	M	26	FUO	Blood	Positive(+) 1.45	Negative(-) 0.31	Negative(-) 0.54	Negative(-) 0.19		yes	0	0	0	0	0	0	0	0	0	0	0	0	0	0	0	1	0	0	0	0	0	0	0	0	0	0	0	0
20140527CCB001	Outpatient	M	26	FUO	Blood	Positive(+) 3.11	Negative(-) 0.18	Negative(-) 0.31	Negative(-) 0.23		yes	0	0	0	0	0	0	0	0	0	0	0	0	0	0	0	1	0	0	0	0	0	0	0	0	0	0	0	0
20161201CCB265	Outpatient	M	26	FUO	Blood	Positive(+) 5.26	Negative(-) 0.17	Equivocal 0.83	Negative(-) 0.25		yes	0	0	0	0	0	0	0	0	0	0	0	0	0	0	0	1	0	0	0	0	0	0	0	0	0	0	0	0
20160104CCB051	Outpatient	F	26	FUO	Blood	Positive(+) 2.96	Negative(-) 0.16	Negative(-) 0.22	Negative(-) 0.25		yes	0	0	0	0	0	0	0	0	0	0	0	0	0	0	0	1	0	0	0	0	0	0	0	0	0	0	0	0
20150427CCB284	Outpatient	M	26	FUO	Blood		Negative(-) 0.22		Negative(-) 0.28		no	0	0	0	0	0	0	0	0	0	0	0	0	0	0	0	0	0	0	0	0	0	0	0	0	0	0	0	0
20150909CCB025	Outpatient	F	26	FUO	Blood	Positive(+) 1.51	Negative(-) 0.30	Negative(-) 0.34	Negative(-) 0.29		yes	0	0	0	0	0	0	0	1	0	0	0	0	1	0	0	1	0	0	0	0	0	1	0	0	0	1	0	0
20150313CCB127	Outpatient	F	26	FUO	Blood	Positive(+) 6.49	Negative(-) 0.17	Positive(+) 1.74	Negative(-) 0.35		yes	0	0	0	0	0	1	0	0	1	0	1	0	0	1	0	1	0	0	0	0	0	0	1	0	0	0	1	0		177	177
20160612CCB056	Outpatient	F	26	FUO	Blood		Negative(-) 0.17		Negative(-) 0.39		no	0	0	0	0	0	0	0	0	0	0	0	0	0	0	0	0	0	0	0	0	0	0	0	0	0	0	0	0
20160418CCB137	Outpatient	M	26	FUO	Blood		Negative(-) 0.05				no	0	0	0	0	0	0	0	0	0	0	0	0	0	0	0	0	0	0	0	0	0	0	0	0	0	0	0	0
20161026CCB202	Outpatient	M	26	FUO	Blood		Negative(-) 0.09				no	0	0	0	0	0	0	0	0	0	0	0	0	0	0	0	0	0	0	0	0	0	0	0	0	0	0	0	0
20160122CCB342	Inpatient	F	26	FUO	Blood		Negative(-) 0.09				no	0	0	0	0	0	0	0	0	0	0	0	0	0	0	0	0	0	0	0	0	0	0	0	0	0	0	0	0
20160317CCB263	Inpatient	F	26	FUO	Blood		Negative(-) 0.09				no	0	0	0	0	0	0	0	0	0	0	0	0	0	0	0	0	0	0	0	0	0	0	0	0	0	0	0	0
20170412CCB089	Outpatient	F	26	FUO	Blood	Positive(+) 5.328	Negative(-) 0.129				yes	0	0	0	0	0	0	0	0	0	0	0	0	0	0	0	1	0	0	0	0	0	0	0	0	0	0	0	0
20150818CCB239	Outpatient	F	26	FUO	Blood	Positive(+) 5.67	Negative(-) 0.24				yes	0	0	0	0	0	1	1	0	0	0	1	1	0	0	0	1	0	0	0	0	1	0	0	0	1	0	0	0		177	177
20140826CCB364	Inpatient	F	26	FUO	Blood		Negative(-) 0.29				no	0	0	0	0	0	0	0	0	0	0	0	0	0	0	0	0	0	0	0	0	0	0	0	0	0	0	0	0
20170104CCB021	Outpatient	F	26	FUO	Blood		Negative(-) 0.30				no	0	0	0	0	0	0	0	0	0	0	0	0	0	0	0	0	0	0	0	0	0	0	0	0	0	0	0	0
20140930CCB428	Inpatient	M	26	FUO	Blood		Negative(-) 0.65				no	0	0	0	0	0	0	0	0	0	0	0	0	0	0	0	0	0	0	0	0	0	0	0	0	0	0	0	0
20170504CCB037	Outpatient	F	26	FUO	Blood		Negative(-) 0.715	Negative(-) 0.436	Negative(-) 0.110		no	0	0	0	0	0	0	0	0	0	0	0	0	0	0	0	0	0	0	0	0	0	0	0	0	0	0	0	0
20160620CCB136	Inpatient	M	27	FUO	Blood	Positive(+) 2.53	Negative(-) 0.07	Negative(-) 0.23	Negative(-) 0.21	Positive(+) 1.85	yes	0	0	0	0	0	0	0	0	0	0	0	0	0	0	0	1	0	0	0	0	0	0	0	0	0	0	0	0
20150925CCB203	Inpatient	F	27	FUO	Blood	Positive(+) 4.81	Negative(-) 0.20	Negative(-) 0.41	Negative(-) 0.38	Positive(+) 15.80	yes	0	0	0	0	0	0	0	0	0	0	0	0	0	0	0	1	0	0	0	0	0	0	0	0	0	0	0	0
20170712CCB092	Inpatient	F	27	FUO	Blood		Positive(+) 1.773			Positive(+) 2.351	no	0	0	0	0	0	0	0	0	0	0	0	0	0	0	0	0	0	0	0	0	0	0	0	0	0	0	0	0
20140715CCB110	Outpatient	F	27	FUO	Blood	Positive(+) 2.49	Negative(-) 0.27	Negative(-) 0.14	Negative(-) 0.06	Positive(+) 2.97	yes	0	0	0	0	0	0	0	0	0	0	0	0	0	0	0	1	0	0	0	0	0	0	0	0	0	0	0	0
20150812CCB148	Outpatient	F	27	FUO	Blood		Negative(-) 0.14	Negative(-) 0.61	Negative(-) 0.65	Positive(+) 3.24	no	0	0	0	0	0	0	0	0	0	0	0	0	0	0	0	0	0	0	0	0	0	0	0	0	0	0	0	0
20161116CCB164	Outpatient	M	27	FUO	Blood					Positive(+) 3.39	no	0	0	0	0	0	0	0	0	0	0	0	0	0	0	0	0	0	0	0	0	0	0	0	0	0	0	0	0
20161115CCB128	Outpatient	F	27	FUO	Blood		Negative(-) 0.45			Positive(+) 3.41	no	0	0	0	0	0	0	0	0	0	0	0	0	0	0	0	0	0	0	0	0	0	0	0	0	0	0	0	0
20150227CCB213	Inpatient	F	27	FUO	Blood	Positive(+) 2.96	Negative(-) 0.06	Negative(-) 0.40	Negative(-) 0.34	Positive(+) 3.49	yes	0	0	0	0	0	0	0	0	0	0	0	0	0	0	0	1	0	0	0	0	0	0	0	0	0	0	0	0
20160413CCB086	Outpatient	M	27	FUO	Blood	Negative(-) 0.31	Negative(-) 0.12	Equivocal 0.87	Equivocal 0.88		yes	0	0	0	0	0	0	0	0	0	0	0	0	0	0	0	0	0	0	0	0	0	0	0	0	0	0	0	0
20160712CCB094	Inpatient	M	27	FUO	Blood	Positive(+) 2.01	Negative(-) 0.07	Negative(-) 0.16	Negative(-) 0.11		yes	0	0	0	0	0	0	0	0	0	0	0	0	0	0	0	1	0	0	0	0	0	0	0	0	0	0	0	0
20160413CCB101	Outpatient	F	27	FUO	Blood		Negative(-) 0.17	Negative(-) 0.34	Negative(-) 0.16		no	0	0	0	0	0	0	0	0	0	0	0	0	0	0	0	0	0	0	0	0	0	0	0	0	0	0	0	0
20141205CCB049	Outpatient	M	27	FUO	Blood		Negative(-) 0.26	Negative(-) 0.47	Negative(-) 0.19		no	0	0	0	0	0	0	0	0	0	0	0	0	0	0	0	0	0	0	0	0	0	0	0	0	0	0	0	0
20170512CCB123	Inpatient	F	27	FUO	Blood			Negative(-) 0.394	Negative(-) 0.190		no	0	0	0	0	0	0	0	0	0	0	0	0	0	0	0	0	0	0	0	0	0	0	0	0	0	0	0	0
20150320CCB212	Outpatient	F	27	FUO	Blood	Positive(+) 5.49	Negative(-) 0.19	Negative(-) 0.49	Negative(-) 0.25		yes	0	0	0	0	0	0	0	0	0	0	0	0	0	0	0	1	0	0	0	0	0	0	0	0	0	0	0	0
20151130CCB027	Outpatient	F	27	FUO	Blood			Negative(-) 0.46	Negative(-) 0.28		no	0	0	0	0	0	0	0	0	0	0	0	0	0	0	0	0	0	0	0	0	0	0	0	0	0	0	0	0
20150109CCB063	Outpatient	M	27	FUO	Blood	Positive(+) 4.23	Negative(-) 0.14	Negative(-) 0.71	Negative(-) 0.29		yes	0	0	0	0	0	0	0	0	0	0	0	0	0	0	0	1	0	0	0	0	0	0	0	0	0	0	0	0
20160301CCB326	Inpatient	F	27	FUO	Blood	Positive(+) 2.38	Negative(-) 0.11	Negative(-) 0.48	Negative(-) 0.36		yes	0	0	0	0	0	1	1	0	0	0	1	1	0	0	0	1	0	0	0	0	1	0	0	0	1	0	0	0		178	178
20170704CCB025	Outpatient	M	27	FUO	Blood		Negative(-) 0.644	Positive(+) 3.814	Negative(-) 0.393		no	0	0	0	0	0	0	0	0	0	0	0	0	0	0	0	0	0	0	0	0	0	0	0	0	0	0	0	0
20170427CCB193	Outpatient	M	27	FUO	Blood	Positive(+) 4.212	Negative(-) 0.227	Negative(-) 0.364	Negative(-) 0.424		yes	0	0	0	0	0	0	0	0	0	0	0	0	0	0	0	1	0	0	0	0	0	0	0	0	0	0	0	0
20161213CCB091	Inpatient	M	27	FUO	Blood	Positive(+) 2.79	Negative(-) 0.30	Negative(-) 0.63	Negative(-) 0.43		yes	0	0	0	0	0	0	0	0	0	0	0	0	0	0	0	1	0	0	0	0	0	0	0	0	0	0	0	0
20150130CCB289	Outpatient	M	27	FUO	Blood		Negative(-) 0.24	Negative(-) 0.77	Negative(-) 0.44		no	0	0	0	0	0	0	0	0	0	0	0	0	0	0	0	0	0	0	0	0	0	0	0	0	0	0	0	0
20150402CCB001	Outpatient	M	27	FUO	Blood	Positive(+) 1.12	Positive(+) 1.50	Negative(-) 0.42	Negative(-) 0.72		yes	0	0	0	0	0	0	0	0	0	0	0	0	0	0	0	1	0	0	0	0	0	0	0	0	0	0	0	0
20150605CCB104	Outpatient	M	27	FUO	Blood	Positive(+) 4.32		Equivocal 1.00	Positive(+) 1.12		yes	0	0	0	0	0	0	0	0	0	0	0	0	0	0	0	1	0	0	0	0	0	0	0	0	0	0	0	0
20160923CCB193	Outpatient	F	27	FUO	Blood	Positive(+) 2.85	Negative(-) 0.57	Negative(-) 0.38			yes	0	0	0	0	0	1	1	1	0	0	1	1	1	0	0	1	0	0	0	0	1	1	0	0	1	1	0	0		180	180
20160226CCB297	Inpatient	F	27	FUO	Blood		Negative(-) 0.34	Positive(+) 1.83			no	0	0	0	0	0	0	0	0	0	0	0	0	0	0	0	0	0	0	0	0	0	0	0	0	0	0	0	0
20160708CCB075	Outpatient	M	27	FUO	Blood	Positive(+) 6.80	Negative(-) 0.09				yes	0	0	0	0	0	0	0	0	0	0	0	0	0	0	0	1	0	0	0	0	0	0	0	0	0	0	0	0
20141021CCB134	Inpatient	F	27	FUO	Blood		Negative(-) 0.10				no	0	0	0	0	0	0	0	0	0	0	0	0	0	0	0	0	0	0	0	0	0	0	0	0	0	0	0	0
20140902CCB218	Outpatient	F	27	FUO	Blood		Negative(-) 0.11				no	0	0	0	0	0	0	0	0	0	0	0	0	0	0	0	0	0	0	0	0	0	0	0	0	0	0	0	0
20170323CCB142	Outpatient	F	27	FUO	Blood		Negative(-) 0.18				no	0	0	0	0	0	0	0	0	0	0	0	0	0	0	0	0	0	0	0	0	0	0	0	0	0	0	0	0
20150317CCB189	Inpatient	M	27	FUO	Blood		Negative(-) 0.24				no	0	0	0	0	0	0	0	0	0	0	0	0	0	0	0	0	0	0	0	0	0	0	0	0	0	0	0	0
20141216CCB157	Outpatient	F	27	FUO	Blood		Negative(-) 0.26				no	0	0	0	0	0	0	0	0	0	0	0	0	0	0	0	0	0	0	0	0	0	0	0	0	0	0	0	0
20170527CCB253	Inpatient	M	27	FUO	Blood		Negative(-) 0.267				no	0	0	0	0	0	0	0	0	0	0	0	0	0	0	0	0	0	0	0	0	0	0	0	0	0	0	0	0
20141113CCB084	Inpatient	F	27	FUO	Blood		Negative(-) 0.35				no	0	0	0	0	0	0	0	0	0	0	0	0	0	0	0	0	0	0	0	0	0	0	0	0	0	0	0	0
20160513CCB124	Outpatient	M	27	FUO	Blood		Negative(-) 0.40				no	0	0	0	0	0	0	0	0	0	0	0	0	0	0	0	0	0	0	0	0	0	0	0	0	0	0	0	0
20150113CCB117	Outpatient	M	27	FUO	Blood		Negative(-) 0.41				no	0	0	0	0	0	0	0	0	0	0	0	0	0	0	0	0	0	0	0	0	0	0	0	0	0	0	0	0
20151120CCB279	Outpatient	M	27	FUO	Blood		Positive(+) 1.45				no	0	0	0	0	0	0	0	0	0	0	0	0	0	0	0	0	0	0	0	0	0	0	0	0	0	0	0	0
20170502CCB007	Outpatient	M	27	FUO	Blood		Positive(+) 1.989				no	0	0	0	0	0	0	0	0	0	0	0	0	0	0	0	0	0	0	0	0	0	0	0	0	0	0	0	0
20141125CCB292	Outpatient	M	27	FUO	Blood		Positive(+) 2.74				no	0	0	0	0	0	0	0	0	0	0	0	0	0	0	0	0	0	0	0	0	0	0	0	0	0	0	0	0
20140916CCB325	Outpatient	F	27	FUO	Blood		Positive(+) 3.35				no	0	0	0	0	0	0	0	0	0	0	0	0	0	0	0	0	0	0	0	0	0	0	0	0	0	0	0	0
20170720CCB162	Inpatient	F	27	FUO	Blood		Positive(+) 3.713				no	0	0	0	0	0	0	0	0	0	0	0	0	0	0	0	0	0	0	0	0	0	0	0	0	0	0	0	0
20150624CCB284	Outpatient	M	27	FUO	Blood	Positive(+) 1.24	Positive(+) 6.29				yes	0	0	0	0	0	0	0	0	0	0	0	0	0	0	0	1	0	0	0	0	0	0	0	0	0	0	0	0
20160815CCB136	Outpatient	F	27	FUO	Blood		Negative(-) 0.34	Negative(-) 0.77	Negative(-) 0.17		no	0	0	0	0	0	0	0	0	0	0	0	0	0	0	0	0	0	0	0	0	0	0	0	0	0	0	0	0
20170605CCB018	Outpatient	F	27	FUO	Blood		Negative(-) 0.212		Negative(-) 0.248		no	0	0	0	0	0	0	0	0	0	0	0	0	0	0	0	0	0	0	0	0	0	0	0	0	0	0	0	0
20160620CCB123	Outpatient	F	27	FUO	Blood	Positive(+) 5.96	Negative(-) 0.10	Negative(-) 0.38	Negative(-) 0.59		yes	0	0	0	0	0	1	1	0	1	0	1	1	0	1	0	1	0	0	0	0	1	0	1	0	1	0	1	0		179	179
20151106CCB083	Outpatient	F	28	FUO	Blood		Negative(-) 0.51			Positive(+) 2.54	no	0	0	0	0	0	0	0	0	0	0	0	0	0	0	0	0	0	0	0	0	0	0	0	0	0	0	0	0
20160819CCB188	Inpatient	M	28	FUO	Blood	Positive(+) 1.77	Negative(-) 0.07	Negative(-) 0.28	Negative(-) 0.24	Positive(+) 2.94	yes	0	0	0	0	0	0	0	0	0	0	0	0	0	0	0	1	0	0	0	0	0	0	0	0	0	0	0	0
20150707CCB019	Inpatient	F	28	FUO	Blood	Positive(+) 5.65	Negative(-) 0.35	Positive(+) 1.44	Positive(+) 1.11	Positive(+) 3.02	yes	0	0	0	0	0	0	0	0	0	0	0	0	0	0	0	1	0	0	0	0	0	0	0	0	0	0	0	0
20151118CCB233	Inpatient	F	28	FUO	Blood	Positive(+) 4.84	Negative(-) 0.32	Positive(+) 1.38	Negative(-) 0.66	Positive(+) 3.89	yes	0	0	0	0	0	0	0	0	0	0	0	0	0	0	0	1	0	0	0	0	0	0	0	0	0	0	0	0
20160120CCB281	Outpatient	F	28	FUO	Blood		Negative(-) 0.23			Positive(+) 3.94	no	0	0	0	0	0	0	0	0	0	0	0	0	0	0	0	0	0	0	0	0	0	0	0	0	0	0	0	0
20161020CCB143	Inpatient	F	28	FUO	Blood	Positive(+) 5.16	Positive(+) 3.96	Positive(+) 1.80	Positive(+) 1.99	Positive(+) 4.05	yes	0	0	0	0	0	0	0	0	0	0	0	0	0	0	0	1	0	0	0	0	0	0	0	0	0	0	0	0
20160428CCB253	Outpatient	M	28	FUO	Blood					Positive(+) 4.58	no	0	0	0	0	0	0	0	0	0	0	0	0	0	0	0	0	0	0	0	0	0	0	0	0	0	0	0	0
20160908CCB043	Inpatient	F	28	FUO	Blood	Positive(+) 7.03	Negative(-) 0.16	Negative(-) 0.41	Negative(-) 0.30	Positive(+) 4.80	yes	0	0	0	0	0	0	0	0	0	0	0	0	0	0	0	1	0	0	0	0	0	0	0	0	0	0	0	0
20140904CCB229	Outpatient	F	28	FUO	Blood					Positive(+) 6.02	no	0	0	0	0	0	0	0	0	0	0	0	0	0	0	0	0	0	0	0	0	0	0	0	0	0	0	0	0
20150413CCB125	Inpatient	M	28	FUO	Blood	Positive(+) 1.77	Negative(-) 0.08	Positive(+) 1.64	Positive(+) 1.52	Positive(+) 6.77	yes	0	0	0	0	0	0	0	0	0	0	0	0	0	0	0	1	0	0	0	0	0	0	0	0	0	0	0	0
20150814CCB196	Inpatient	F	28	FUO	Blood	Positive(+) 3.81	Negative(-) 0.28	Positive(+) 1.35	Equivocal 0.84		yes	0	0	0	0	0	0	0	0	0	0	0	0	0	0	0	1	0	0	0	0	0	0	0	0	0	0	0	0
20150210CCB083	Outpatient	F	28	FUO	Blood		Negative(-) 0.51	Positive(+) 2.32	Equivocal 0.93		no	0	0	0	0	0	0	0	0	0	0	0	0	0	0	0	0	0	0	0	0	0	0	0	0	0	0	0	0
20170418CCB119	Outpatient	M	28	FUO	Blood	Positive(+) 2.290	Negative(-) 0.294	Negative(-) 0.172	Negative(-) 0.090		yes	0	0	0	0	0	0	0	0	0	0	0	0	0	0	0	1	0	0	0	0	0	0	0	0	0	0	0	0
20140826CCB347	Outpatient	M	28	FUO	Blood		Negative(-) 0.09	Negative(-) 0.26	Negative(-) 0.11		no	0	0	0	0	0	0	0	0	0	0	0	0	0	0	0	0	0	0	0	0	0	0	0	0	0	0	0	0
20140710CCB290	Outpatient	F	28	FUO	Blood		Negative(-) 0.19		Negative(-) 0.12		no	0	0	0	0	0	0	0	0	0	0	0	0	0	0	0	0	0	0	0	0	0	0	0	0	0	0	0	0
20160914CCB096	Inpatient	F	28	FUO	Blood	Positive(+) 2.41	Negative(-) 0.19	Negative(-) 0.37	Negative(-) 0.20		yes	0	0	0	0	0	0	0	0	0	0	0	0	0	0	0	1	0	0	0	0	0	0	0	0	0	0	0	0
20160307CCB074	Outpatient	M	28	FUO	Blood		Negative(-) 0.16	Negative(-) 0.45	Negative(-) 0.22		no	0	0	0	0	0	0	0	0	0	0	0	0	0	0	0	0	0	0	0	0	0	0	0	0	0	0	0	0
20170726CCB201	Outpatient	F	28	FUO	Blood	Positive(+) 2.838	Negative(-) 0.682	Negative(-) 0.320	Negative(-) 0.220		yes	0	0	0	0	0	0	0	0	0	0	0	0	0	0	0	1	0	0	0	0	0	0	0	0	0	0	0	0
20150728CCB316	Outpatient	F	28	FUO	Blood	Positive(+) 2.46	Negative(-) 0.25	Negative(-) 0.45	Negative(-) 0.26		yes	0	0	0	0	0	0	0	0	0	0	0	0	0	0	0	1	0	0	0	0	0	0	0	0	0	0	0	0
20160301CCB319	Outpatient	M	28	FUO	Blood	Positive(+) 3.38	Negative(-) 0.17	Negative(-) 0.32	Negative(-) 0.31		yes	0	0	0	0	0	0	0	0	0	0	0	0	0	0	0	1	0	0	0	0	0	0	0	0	0	0	0	0
20141202CCB008	Inpatient	F	28	FUO	Blood	Positive(+) 3.22	Negative(-) 0.13	Negative(-) 0.33	Negative(-) 0.32		yes	0	0	0	0	0	0	0	0	0	0	0	0	0	0	0	1	0	0	0	0	0	0	0	0	0	0	0	0
20151021CCB185	Inpatient	M	28	FUO	Blood	Positive(+) 1.21	Negative(-) 0.34		Negative(-) 0.35		yes	0	0	0	0	0	0	0	0	0	0	0	0	0	0	0	1	0	0	0	0	0	0	0	0	0	0	0	0
20160111CCB121	Outpatient	M	28	FUO	Blood		Negative(-) 0.09	Equivocal 1.06	Negative(-) 0.46		no	0	0	0	0	0	0	0	0	0	0	0	0	0	0	0	0	0	0	0	0	0	0	0	0	0	0	0	0
20150331CCB376	Outpatient	F	28	FUO	Blood		Negative(-) 0.25	Positive(+) 1.92	Negative(-) 0.72		no	0	0	0	0	0	0	0	0	0	0	0	0	0	0	0	0	0	0	0	0	0	0	0	0	0	0	0	0
20161205CCB024	Inpatient	F	28	FUO	Blood		Negative(-) 0.17		Positive(+) 1.16		no	0	0	0	0	0	0	0	0	0	0	0	0	0	0	0	0	0	0	0	0	0	0	0	0	0	0	0	0
20150514CCB170	Outpatient	M	28	FUO	Blood		Negative(-) 0.42		Positive(+) 1.57		no	0	0	0	0	0	0	0	0	0	0	0	0	0	0	0	0	0	0	0	0	0	0	0	0	0	0	0	0
20151029CCB272	Inpatient	M	28	FUO	Blood	Positive(+) 6.90	Negative(-) 0.05	Positive(+) 1.94	Positive(+) 1.96		yes	0	0	0	0	0	0	0	0	0	0	0	0	0	0	0	1	0	0	0	0	0	0	0	0	0	0	0	0
20140916CCB062	Outpatient	F	28	FUO	Blood	Positive(+) 7.24	Negative(-) 0.05	Positive(+) 4.63	Positive(+) 5.94		yes	0	0	0	0	0	0	0	0	0	0	0	0	0	0	0	1	0	0	0	0	0	0	0	0	0	0	0	0
20151216CCB227	Inpatient	F	28	FUO	Blood		Equivocal 0.93				no	0	0	0	0	0	0	0	0	0	0	0	0	0	0	0	0	0	0	0	0	0	0	0	0	0	0	0	0
20150216CCB177	Outpatient	M	28	FUO	Blood		Negative(-) 0.07				no	0	0	0	0	0	0	0	0	0	0	0	0	0	0	0	0	0	0	0	0	0	0	0	0	0	0	0	0
20140819CCB315	Inpatient	M	28	FUO	Blood		Negative(-) 0.07				no	0	0	0	0	0	0	0	0	0	0	0	0	0	0	0	0	0	0	0	0	0	0	0	0	0	0	0	0
20150504CCB026	Outpatient	M	28	FUO	Blood		Negative(-) 0.08				no	0	0	0	0	0	0	0	0	0	0	0	0	0	0	0	0	0	0	0	0	0	0	0	0	0	0	0	0
20150925CCB207	Inpatient	F	28	FUO	Blood		Negative(-) 0.09				no	0	0	0	0	0	0	0	0	0	0	0	0	0	0	0	0	0	0	0	0	0	0	0	0	0	0	0	0
20150109CCB088	Outpatient	F	28	FUO	Blood		Negative(-) 0.15				no	0	0	0	0	0	0	0	0	0	0	0	0	0	0	0	0	0	0	0	0	0	0	0	0	0	0	0	0
20170215CCB127	Outpatient	F	28	FUO	Blood		Negative(-) 0.17				no	0	0	0	0	0	0	0	0	0	0	0	0	0	0	0	0	0	0	0	0	0	0	0	0	0	0	0	0
20160704CCB020	Outpatient	F	28	FUO	Blood	Positive(+) 3.28	Negative(-) 0.18				yes	0	0	0	0	0	0	0	0	0	0	0	0	0	0	0	1	0	0	0	0	0	0	0	0	0	0	0	0
20160426CCB212	Outpatient	F	28	FUO	Blood	Positive(+) 4.97	Negative(-) 0.22				yes	0	0	0	0	0	0	0	0	0	0	0	0	0	0	0	1	0	0	0	0	0	0	0	0	0	0	0	0
20170317CCB106	Outpatient	M	28	FUO	Blood		Negative(-) 0.22				no	0	0	0	0	0	0	0	0	0	0	0	0	0	0	0	0	0	0	0	0	0	0	0	0	0	0	0	0
20150508CCB090	Outpatient	F	28	FUO	Blood		Negative(-) 0.25				no	0	0	0	0	0	0	0	0	0	0	0	0	0	0	0	0	0	0	0	0	0	0	0	0	0	0	0	0
20160407CCB051	Outpatient	F	28	FUO	Blood		Negative(-) 0.25				no	0	0	0	0	0	0	0	0	0	0	0	0	0	0	0	0	0	0	0	0	0	0	0	0	0	0	0	0
20170607CCB023	Outpatient	F	28	FUO	Blood	Positive(+) 4.602	Negative(-) 0.098	Positive(+) 2.663	Positive(+) 1.122	Negative(-) 0.355	yes	0	0	0	0	0	0	0	0	0	0	0	0	0	0	0	1	0	0	0	0	0	0	0	0	0	0	0	0
20151228CCB421	Outpatient	M	28	FUO	Blood	Positive(+) 5.56	Negative(-) 0.07	Equivocal 0.89		Positive(+) 4.99	yes	0	0	0	0	0	0	0	0	0	0	0	0	0	0	0	1	0	0	0	0	0	0	0	0	0	0	0	0
20170519CCB178	Outpatient	F	28	FUO	Blood		Negative(-) 0.278	Positive(+) 1.128	Positive(+) 1.769		no	0	0	0	0	0	0	0	0	0	0	0	0	0	0	0	0	0	0	0	0	0	0	0	0	0	0	0	0
20140606CCB251	Outpatient	M	28	FUO	Blood		Equivocal 0.94				no	0	0	0	0	0	0	0	0	0	0	0	0	0	0	0	0	0	0	0	0	0	0	0	0	0	0	0	0
20170313CCB059	Outpatient	M	28	FUO	Blood		Negative(-) 0.08				no	0	0	0	0	0	0	0	0	0	0	0	0	0	0	0	0	0	0	0	0	0	0	0	0	0	0	0	0
20170613CCB080	Inpatient	M	28	FUO	Blood		Negative(-) 0.199				no	0	0	0	0	0	0	0	0	0	0	0	0	0	0	0	0	0	0	0	0	0	0	0	0	0	0	0	0
20160912CCB075	Outpatient	M	29	FUO	Blood	Positive(+) 1.63	Negative(-) 0.11	Negative(-) 0.26	Negative(-) 0.27	Positive(+) 1.83	yes	0	0	0	0	0	0	0	0	0	0	0	0	0	0	0	1	0	0	0	0	0	0	0	0	0	0	0	0
20150707CCB034	Inpatient	F	29	FUO	Blood	Positive(+) 5.96	Negative(-) 0.11			Positive(+) 2.10	yes	0	0	0	0	0	0	0	0	0	0	0	0	0	0	0	1	0	0	0	0	0	0	0	0	0	0	0	0
20160106CCB104	Outpatient	F	29	FUO	Blood		Negative(-) 0.16			Positive(+) 2.47	no	0	0	0	0	0	0	0	0	0	0	0	0	0	0	0	0	0	0	0	0	0	0	0	0	0	0	0	0
20160323CCB302	Inpatient	F	29	FUO	Blood	Positive(+) 5.11	Negative(-) 0.06	Negative(-) 0.68	Negative(-) 0.46	Positive(+) 2.95	yes	0	0	0	0	0	0	0	0	0	0	0	0	0	0	0	1	0	0	0	0	0	0	0	0	0	0	0	0
20160222CCB205	Outpatient	F	29	FUO	Blood		Negative(-) 0.20	Equivocal 1.06		Positive(+) 3.77	no	0	0	0	0	0	0	0	0	0	0	0	0	0	0	0	0	0	0	0	0	0	0	0	0	0	0	0	0
20160923CCB191	Inpatient	M	29	FUO	Blood	Positive(+) 4.96	Negative(-) 0.13			Positive(+) 3.89	yes	0	0	0	0	0	0	0	0	0	0	0	0	0	0	0	1	0	0	0	0	0	0	0	0	0	0	0	0
20160815CCB145	Inpatient	F	29	FUO	Blood					Positive(+) 4.74	no	0	0	0	0	0	0	0	0	0	0	0	0	0	0	0	0	0	0	0	0	0	0	0	0	0	0	0	0
20160722CCB215	Inpatient	F	29	FUO	Blood	Positive(+) 5.30	Negative(-) 0.30	Negative(-) 0.47	Negative(-) 0.34	Positive(+) 4.84	yes	0	0	0	0	0	0	0	0	0	0	0	0	0	0	0	1	0	0	0	0	0	0	0	0	0	0	0	0
20160517CCB139	Inpatient	F	29	FUO	Blood	Positive(+) 6.47	Negative(-) 0.23	Positive(+) 3.12	Negative(-) 0.60	Positive(+) 4.88	yes	0	0	0	0	0	0	0	0	0	0	0	0	0	0	0	1	0	0	0	0	0	0	0	0	0	0	0	0
20160422CCB195	Outpatient	F	29	FUO	Blood	Positive(+) 5.36				Positive(+) 5.39	yes	0	0	0	0	0	0	0	0	0	0	0	0	0	0	0	1	0	0	0	0	0	0	0	0	0	0	0	0
20150402CCB012	Outpatient	M	29	FUO	Blood		Negative(-) 0.22	Positive(+) 4.21	Positive(+) 1.26	Positive(+) 5.56	no	0	0	0	0	0	0	0	0	0	0	0	0	0	0	0	0	0	0	0	0	0	0	0	0	0	0	0	0
20161205CCB012	Outpatient	F	29	FUO	Blood	Positive(+) 5.58	Positive(+) 2.34	Negative(-) 0.46	Negative(-) 0.20	Positive(+) 5.78	yes	0	0	0	0	0	0	0	0	0	0	0	0	0	0	0	1	0	0	0	0	0	0	0	0	0	0	0	0
20151110CCB114	Inpatient	F	29	FUO	Blood	Positive(+) 5.81	Negative(-) 0.19	Negative(-) 0.36	Negative(-) 0.23	Positive(+) 5.82	yes	0	0	0	0	0	0	0	0	0	0	0	0	0	0	0	1	0	0	0	0	0	0	0	0	0	0	0	0
20170223CCB200	Outpatient	F	29	FUO	Blood					Positive(+) 8.02	no	0	0	0	0	0	0	0	0	0	0	0	0	0	0	0	0	0	0	0	0	0	0	0	0	0	0	0	0
20161111CCB096	Inpatient	M	29	FUO	Blood	Positive(+) 3.70	Negative(-) 0.24	Negative(-) 0.14	Negative(-) 0.10		yes	0	0	0	0	0	0	0	0	0	0	0	0	0	0	0	1	0	0	0	0	0	0	0	0	0	0	0	0
20160422CCB191	Outpatient	M	29	FUO	Blood	Positive(+) 6.42	Negative(-) 0.10		Negative(-) 0.18		yes	0	0	0	0	0	0	0	0	0	0	0	0	0	0	0	1	0	0	0	0	0	0	0	0	0	0	0	0
20150518CCB181	Outpatient	F	29	FUO	Blood	Positive(+) 4.46	Negative(-) 0.18	Negative(-) 0.60	Negative(-) 0.24		yes	0	0	0	0	0	0	0	0	0	0	0	0	0	0	0	1	0	0	0	0	0	0	0	0	0	0	0	0
20160413CCB083	Outpatient	M	29	FUO	Blood	Positive(+) 3.49	Negative(-) 0.18	Negative(-) 0.40	Negative(-) 0.28		yes	0	0	0	0	0	0	0	0	0	0	0	0	0	0	0	1	0	0	0	0	0	0	0	0	0	0	0	0
20140930CCB099	Outpatient	F	29	FUO	Blood	Positive(+) 5.50	Negative(-) 0.23	Negative(-) 0.64	Negative(-) 0.28		yes	0	0	0	0	0	1	1	1	1	0	1	1	1	1	0	1	0	0	0	0	1	1	1	0	1	1	1	0		183	183
20170619CCB116	Outpatient	M	29	FUO	Blood	Positive(+) 1.882	Positive(+) 2.601	Negative(-) 0.500	Negative(-) 0.288		yes	0	0	0	0	0	0	0	0	0	0	0	0	0	0	0	1	0	0	0	0	0	0	0	0	0	0	0	0
20150508CCB093	Outpatient	M	29	FUO	Blood				Negative(-) 0.35		no	0	0	0	0	0	0	0	0	0	0	0	0	0	0	0	0	0	0	0	0	0	0	0	0	0	0	0	0
20150120CCB195	Outpatient	F	29	FUO	Blood		Equivocal 0.84	Equivocal 0.94	Negative(-) 0.44		no	0	0	0	0	0	0	0	0	0	0	0	0	0	0	0	0	0	0	0	0	0	0	0	0	0	0	0	0
20151029CCB293	Outpatient	M	29	FUO	Blood		Negative(-) 0.28		Negative(-) 0.65		no	0	0	0	0	0	0	0	0	0	0	0	0	0	0	0	0	0	0	0	0	0	0	0	0	0	0	0	0
20160205CCB081	Outpatient	M	29	FUO	Blood	Positive(+) 3.08	Negative(-) 0.08	Equivocal 1.06	Positive(+) 1.28		yes	0	0	0	0	0	0	0	0	0	0	0	0	0	0	0	1	0	0	0	0	0	0	0	0	0	0	0	0
20140722CCB390	Inpatient	M	29	FUO	Blood		Negative(-) 0.03				no	0	0	0	0	0	0	0	0	0	0	0	0	0	0	0	0	0	0	0	0	0	0	0	0	0	0	0	0
20150203CCB017	Outpatient	F	29	FUO	Blood	Positive(+) 5.32	Negative(-) 0.09				yes	0	0	0	0	0	1	1	0	0	0	1	1	0	0	0	1	0	0	0	0	1	0	0	0	1	0	0	0		185	185
20140731CCB449	Inpatient	F	29	FUO	Blood		Negative(-) 0.09				no	0	0	0	0	0	0	0	0	0	0	0	0	0	0	0	0	0	0	0	0	0	0	0	0	0	0	0	0
20150206CCB063	Outpatient	F	29	FUO	Blood		Negative(-) 0.11				no	0	0	0	0	0	0	0	0	0	0	0	0	0	0	0	0	0	0	0	0	0	0	0	0	0	0	0	0
20170207CCB038	Outpatient	F	29	FUO	Blood		Negative(-) 0.12				no	0	0	0	0	0	0	0	0	0	0	0	0	0	0	0	0	0	0	0	0	0	0	0	0	0	0	0	0
20170714CCB111	Inpatient	M	29	FUO	Blood		Negative(-) 0.137				no	0	0	0	0	0	0	0	0	0	0	0	0	0	0	0	0	0	0	0	0	0	0	0	0	0	0	0	0
20150413CCB132	Outpatient	M	29	FUO	Blood	Positive(+) 3.22	Negative(-) 0.14				yes	0	0	0	0	0	0	0	0	0	0	0	0	0	0	0	1	0	0	0	0	0	0	0	0	0	0	0	0
20150508CCB085	Outpatient	M	29	FUO	Blood	Positive(+) 3.95	Negative(-) 0.17				yes	0	0	0	0	0	0	0	0	0	0	0	0	0	0	0	1	0	0	0	0	0	0	0	0	0	0	0	0
20160511CCB103	Outpatient	M	29	FUO	Blood		Negative(-) 0.19				no	0	0	0	0	0	0	0	0	0	0	0	0	0	0	0	0	0	0	0	0	0	0	0	0	0	0	0	0
20160222CCB199	Outpatient	F	29	FUO	Blood		Negative(-) 0.20				no	0	0	0	0	0	0	0	0	0	0	0	0	0	0	0	0	0	0	0	0	0	0	0	0	0	0	0	0
20141212CCB128	Outpatient	M	29	FUO	Blood	Positive(+) 4.66	Negative(-) 0.23				yes	0	0	0	0	0	0	0	0	0	0	0	0	0	0	0	1	0	0	0	0	0	0	0	0	0	0	0	0
20150306CCB070	Outpatient	F	29	FUO	Blood	Positive(+) 5.19	Negative(-) 0.23				yes	0	0	0	0	0	0	0	0	0	0	0	0	0	0	0	1	0	0	0	0	0	0	0	0	0	0	0	0
20160323CCB339	Outpatient	M	29	FUO	Blood		Negative(-) 0.46				no	0	0	0	0	0	0	0	0	0	0	0	0	0	0	0	0	0	0	0	0	0	0	0	0	0	0	0	0
20161201CCB284	Outpatient	M	29	FUO	Blood		Positive(+) 1.38				no	0	0	0	0	0	0	0	0	0	0	0	0	0	0	0	0	0	0	0	0	0	0	0	0	0	0	0	0
20141205CCB061	Outpatient	M	29	FUO	Blood		Positive(+) 1.65				no	0	0	0	0	0	0	0	0	0	0	0	0	0	0	0	0	0	0	0	0	0	0	0	0	0	0	0	0
20170303CCB261	Outpatient	F	29	FUO	Blood		Negative(-) 0.21	Negative(-) 0.47	Negative(-) 0.10	Positive(+) 4.96	no	0	0	0	0	0	0	0	0	0	0	0	0	0	0	0	0	0	0	0	0	0	0	0	0	0	0	0	0
20170301CCB232	Outpatient	M	29	FUO	Blood	Equivocal 1.04	Negative(-) 0.19	Positive(+) 1.54	Equivocal 0.94		no	0	0	0	0	0	0	0	0	0	0	0	0	0	0	0	0	0	0	0	0	0	0	0	0	0	0	0	0
20160317CCB221	Outpatient	F	30	FUO	Blood		Negative(-) 0.10		Negative(-) 0.29	Positive(+) 1.64	no	0	0	0	0	0	0	0	0	0	0	0	0	0	0	0	0	0	0	0	0	0	0	0	0	0	0	0	0
20140612CCB259	Inpatient	F	30	FUO	Blood	Positive(+) 1.74	Negative(-) 0.11	Negative(-) 0.25	Negative(-) 0.13	Positive(+) 2.15	yes	0	0	0	0	0	0	0	0	0	0	0	0	0	0	0	1	0	0	0	0	0	0	0	0	0	0	0	0
20170301CCB250	Outpatient	F	30	FUO	Blood		Negative(-) 0.52		Negative(-) 0.08	Positive(+) 3.64	no	0	0	0	0	0	0	0	0	0	0	0	0	0	0	0	0	0	0	0	0	0	0	0	0	0	0	0	0
20160612CCB055	Outpatient	F	30	FUO	Blood		Negative(-) 0.21	Negative(-) 0.41	Negative(-) 0.26	Positive(+) 3.80	no	0	0	0	0	0	0	0	0	0	0	0	0	0	0	0	0	0	0	0	0	0	0	0	0	0	0	0	0
20170321CCB130	Outpatient	F	30	FUO	Blood					Positive(+) 4.19	no	0	0	0	0	0	0	0	0	0	0	0	0	0	0	0	0	0	0	0	0	0	0	0	0	0	0	0	0
20150303CCB011	Outpatient	F	30	FUO	Blood		Equivocal 1.00	Positive(+) 1.70	Negative(-) 0.45	Positive(+) 4.38	no	0	0	0	0	0	0	0	0	0	0	0	0	0	0	0	0	0	0	0	0	0	0	0	0	0	0	0	0
20150630CCB421	Outpatient	F	30	FUO	Blood		Negative(-) 0.10			Positive(+) 4.91	no	0	0	0	0	0	0	0	0	0	0	0	0	0	0	0	0	0	0	0	0	0	0	0	0	0	0	0	0
20150611CCB156	Outpatient	M	30	FUO	Blood	Positive(+) 2.58	Negative(-) 0.16	Negative(-) 0.21	Negative(-) 0.10	Positive(+) 5.74	yes	0	0	0	0	0	0	0	0	0	0	0	0	0	0	0	1	0	0	0	0	0	0	0	0	0	0	0	0
20140902CCB107	Outpatient	M	30	FUO	Blood	Positive(+) 3.47	Negative(-) 0.20	Negative(-) 0.29	Positive(+) 1.12	Positive(+) 6.68	yes	0	0	0	0	0	0	0	0	0	0	0	0	0	0	0	1	0	0	0	0	0	0	0	0	0	0	0	0
20150331CCB363	Outpatient	M	30	FUO	Blood	Positive(+) 6.97	Negative(-) 0.29	Positive(+) 1.86	Positive(+) 2.99	Positive(+) 8.12	yes	0	0	0	0	0	0	0	0	0	0	0	0	0	0	0	1	0	0	0	0	0	0	0	0	0	0	0	0
20150104CCB013	Outpatient	M	30	FUO	Blood	Positive(+) 4.15	Positive(+) 1.19		Equivocal 1.02		yes	0	0	0	0	0	0	0	0	0	0	0	0	0	0	0	1	0	0	0	0	0	0	0	0	0	0	0	0
20140826CCB349	Outpatient	F	30	FUO	Blood		Negative(-) 0.09	Negative(-) 0.12	Negative(-) 0.11		no	0	0	0	0	0	0	0	0	0	0	0	0	0	0	0	0	0	0	0	0	0	0	0	0	0	0	0	0
20160426CCB219	Inpatient	F	30	FUO	Blood	Positive(+) 6.09	Negative(-) 0.10	Negative(-) 0.33	Negative(-) 0.14		yes	0	0	0	0	0	0	0	0	0	0	0	0	0	0	0	1	0	0	0	0	0	0	0	0	0	0	0	0
20161123CCB209	Outpatient	M	30	FUO	Blood		Negative(-) 0.27	Negative(-) 0.45	Negative(-) 0.28		no	0	0	0	0	0	0	0	0	0	0	0	0	0	0	0	0	0	0	0	0	0	0	0	0	0	0	0	0
20160614CCB074	Inpatient	F	30	FUO	Blood	Positive(+) 5.15	Negative(-) 0.07	Negative(-) 0.65	Negative(-) 0.40		yes	0	0	0	0	0	0	0	0	0	0	0	0	0	0	0	1	0	0	0	0	0	0	0	0	0	0	0	0
20150130CCB287	Inpatient	F	30	FUO	Blood		Positive(+) 4.93	Equivocal 0.83	Negative(-) 0.48		no	0	0	0	0	0	0	0	0	0	0	0	0	0	0	0	0	0	0	0	0	0	0	0	0	0	0	0	0
20150413CCB142	Outpatient	M	30	FUO	Blood		Negative(-) 0.52	Negative(-) 0.60	Negative(-) 0.70		no	0	0	0	0	0	0	0	0	0	0	0	0	0	0	0	0	0	0	0	0	0	0	0	0	0	0	0	0
20150812CCB141	Outpatient	F	30	FUO	Blood	Positive(+) 4.24	Negative(-) 0.39	Positive(+) 2.87	Positive(+) 1.63		yes	0	0	0	0	0	0	0	0	0	0	0	0	0	0	0	1	0	0	0	0	0	0	0	0	0	0	0	0
20150227CCB238	Outpatient	M	30	FUO	Blood		Equivocal 0.83	Negative(-) 0.69			no	0	0	0	0	0	0	0	0	0	0	0	0	0	0	0	0	0	0	0	0	0	0	0	0	0	0	0	0
20161018CCB128	Outpatient	M	30	FUO	Blood		Negative(-) 0.21	Positive(+) 1.30			no	0	0	0	0	0	0	0	0	0	0	0	0	0	0	0	0	0	0	0	0	0	0	0	0	0	0	0	0
20150907CCB007	Inpatient	F	30	FUO	Blood	Positive(+) 5.92	Negative(-) 0.22	Positive(+) 1.75			yes	0	0	0	0	0	0	0	0	0	0	0	0	0	0	0	1	0	0	0	0	0	0	0	0	0	0	0	0
20140715CCB328	Inpatient	F	30	FUO	Blood		Negative(-) 0.06				no	0	0	0	0	0	0	0	0	0	0	0	0	0	0	0	0	0	0	0	0	0	0	0	0	0	0	0	0
20140814CCB283	Inpatient	F	30	FUO	Blood		Negative(-) 0.07				no	0	0	0	0	0	0	0	0	0	0	0	0	0	0	0	0	0	0	0	0	0	0	0	0	0	0	0	0
20170405CCB009	Inpatient	M	30	FUO	Blood		Negative(-) 0.074				no	0	0	0	0	0	0	0	0	0	0	0	0	0	0	0	0	0	0	0	0	0	0	0	0	0	0	0	0
20150512CCB113	Outpatient	M	30	FUO	Blood	Equivocal 0.90	Negative(-) 0.09				no	0	0	0	0	0	0	0	0	0	0	0	0	0	0	0	0	0	0	0	0	0	0	0	0	0	0	0	0
20161205CCB021	Outpatient	M	30	FUO	Blood	Positive(+) 2.32	Negative(-) 0.19				yes	0	0	0	0	0	0	0	0	0	0	0	0	0	0	0	1	0	0	0	0	0	0	0	0	0	0	0	0
20160407CCB050	Outpatient	F	30	FUO	Blood	Positive(+) 3.54	Negative(-) 0.21				yes	0	0	0	0	0	0	0	0	0	0	0	0	0	0	0	1	0	0	0	0	0	0	0	0	0	0	0	0
20160315CCB197	Outpatient	M	30	FUO	Blood		Negative(-) 0.29				no	0	0	0	0	0	0	0	0	0	0	0	0	0	0	0	0	0	0	0	0	0	0	0	0	0	0	0	0
20160921CCB161	Outpatient	F	30	FUO	Blood		Negative(-) 0.34				no	0	0	0	0	0	0	0	0	0	0	0	0	0	0	0	0	0	0	0	0	0	0	0	0	0	0	0	0
20140617CCB396	Outpatient	F	30	FUO	Blood		Negative(-) 0.35				no	0	0	0	0	0	0	0	0	0	0	0	0	0	0	0	0	0	0	0	0	0	0	0	0	0	0	0	0
20150113CCB113	Outpatient	F	30	FUO	Blood	Positive(+) 5.81	Negative(-) 0.40				yes	0	0	0	0	0	0	0	0	0	0	0	0	0	0	0	1	0	0	0	0	0	0	0	0	0	0	0	0
20161123CCB210	Outpatient	F	30	FUO	Blood		Negative(-) 0.43				no	0	0	0	0	0	0	0	0	0	0	0	0	0	0	0	0	0	0	0	0	0	0	0	0	0	0	0	0
20170621CCB157	Outpatient	F	30	FUO	Blood		Positive(+) 2.379				no	0	0	0	0	0	0	0	0	0	0	0	0	0	0	0	0	0	0	0	0	0	0	0	0	0	0	0	0
20170720CCB145	Outpatient	M	30	FUO	Blood	Positive(+) 3.791	Negative(-) 0.183	Negative(-) 0.435	Negative(-) 0.244		yes	0	0	0	0	0	0	0	0	0	0	0	0	0	0	0	1	0	0	0	0	0	0	0	0	0	0	0	0
20170104CCB015	Outpatient	M	30	FUO	Blood		Negative(-) 0.09				no	0	0	0	0	0	0	0	0	0	0	0	0	0	0	0	0	0	0	0	0	0	0	0	0	0	0	0	0
20160823CCB221	Outpatient	F	30	FUO	Blood		Negative(-) 0.10				no	0	0	0	0	0	0	0	0	0	0	0	0	0	0	0	0	0	0	0	0	0	0	0	0	0	0	0	0
20151204CCB083	Outpatient	F	31	FUO	Blood		Positive(+) 1.11			Positive(+) 2.08	no	0	0	0	0	0	0	0	0	0	0	0	0	0	0	0	0	0	0	0	0	0	0	0	0	0	0	0	0
20160428CCB254	Outpatient	F	31	FUO	Blood					Positive(+) 2.61	no	0	0	0	0	0	0	0	0	0	0	0	0	0	0	0	0	0	0	0	0	0	0	0	0	0	0	0	0
20161103CCB038	Inpatient	M	31	FUO	Blood	Positive(+) 3.53	Negative(-) 0.29	Negative(-) 0.41	Negative(-) 0.50	Positive(+) 2.81	yes	0	0	0	0	0	0	0	0	0	0	0	0	0	0	0	1	0	0	0	0	0	0	0	0	0	0	0	0
20150820CCB282	Inpatient	F	31	FUO	Blood	Positive(+) 4.76	Negative(-) 0.15	Negative(-) 0.43	Negative(-) 0.16	Positive(+) 4.40	yes	0	0	0	0	0	0	0	0	0	0	0	0	0	0	0	1	0	0	0	0	0	0	0	0	0	0	0	0
20141011CCB023	Outpatient	M	31	FUO	Blood	Positive(+) 2.08	Negative(-) 0.18	Negative(-) 0.28	Negative(-) 0.24	Positive(+) 4.49	yes	0	0	0	0	0	0	0	0	0	0	0	0	0	0	0	1	0	0	0	0	0	0	0	0	0	0	0	0
20141209CCB084	Inpatient	M	31	FUO	Blood	Positive(+) 4.03	Negative(-) 0.17	Positive(+) 1.14	Positive(+) 4.50	Positive(+) 6.62	yes	0	0	0	0	0	0	0	0	0	0	0	0	0	0	0	1	0	0	0	0	0	0	0	0	0	0	0	0
20140724CCB400	Outpatient	M	31	FUO	Blood		Equivocal 1.03	Negative(-) 0.57	Negative(-) 0.53	Positive(+) 6.65	no	0	0	0	0	0	0	0	0	0	0	0	0	0	0	0	0	0	0	0	0	0	0	0	0	0	0	0	0
20130903CCB114	Outpatient	F	31	FUO	Blood		Negative(-) 0.12		Negative(-) 0.33		no	0	0	0	0	0	0	0	0	0	0	0	0	0	0	0	0	0	0	0	0	0	0	0	0	0	0	0	0
20140916CCB048	Outpatient	M	31	FUO	Blood	Positive(+) 1.19	Negative(-) 0.03	Negative(-) 0.07	Negative(-) 0.06		yes	0	0	0	0	0	0	0	0	0	0	0	0	0	0	0	1	0	0	0	0	0	0	0	0	0	0	0	0
20150310CCB093	Inpatient	M	31	FUO	Blood	Positive(+) 4.19	Negative(-) 0.23	Negative(-) 0.38	Negative(-) 0.24		yes	0	0	0	0	0	0	0	0	0	0	0	0	0	0	0	1	0	0	0	0	0	0	0	0	0	0	0	0
20160331CCB414	Outpatient	F	31	FUO	Blood	Positive(+) 4.60	Positive(+) 4.16	Negative(-) 0.68	Negative(-) 0.31		yes	0	0	0	0	0	0	0	0	0	0	0	0	0	0	0	1	0	0	0	0	0	0	0	0	0	0	0	0
20141205CCB039	Outpatient	F	31	FUO	Blood	Positive(+) 4.19	Negative(-) 0.18	Equivocal 0.89	Negative(-) 0.50		yes	0	0	0	0	0	1	1	0	1	0	1	1	0	1	0	1	0	0	0	0	1	0	1	0	1	0	1	0		188	188
20160215CCB120	Outpatient	M	31	FUO	Blood		Negative(-) 0.07	Equivocal 0.87	Negative(-) 0.63		no	0	0	0	0	0	0	0	0	0	0	0	0	0	0	0	0	0	0	0	0	0	0	0	0	0	0	0	0
20151019CCB154	Outpatient	F	31	FUO	Blood		Negative(-) 0.13	Negative(-) 0.61	Negative(-) 0.65		no	0	0	0	0	0	0	0	0	0	0	0	0	0	0	0	0	0	0	0	0	0	0	0	0	0	0	0	0
20170519CCB156	Outpatient	F	31	FUO	Blood	Negative(-) 0.511	Equivocal 0.881	Negative(-) 0.583	Negative(-) 0.673		yes	0	0	0	0	0	0	0	0	0	0	0	0	0	0	0	0	0	0	0	0	0	0	0	0	0	0	0	0
20151204CCB079	Outpatient	F	31	FUO	Blood	Positive(+) 3.87	Negative(-) 0.19	Negative(-) 0.33			yes	0	0	0	0	0	0	0	0	0	0	0	0	0	0	0	1	0	0	0	0	0	0	0	0	0	0	0	0
20150617CCB217	Outpatient	M	31	FUO	Blood	Positive(+) 4.32	Negative(-) 0.49	Negative(-) 0.58			yes	0	0	0	0	0	0	0	0	0	0	0	0	0	0	0	1	0	0	0	0	0	0	0	0	0	0	0	0
20150210CCB087	Inpatient	F	31	FUO	Blood	Positive(+) 3.09	Positive(+) 5.66	Negative(-) 0.70			yes	0	0	0	0	0	0	0	0	0	0	0	0	0	0	0	1	0	0	0	0	0	0	0	0	0	0	0	0
20150123CCB228	Outpatient	M	31	FUO	Blood		Equivocal 0.91				no	0	0	0	0	0	0	0	0	0	0	0	0	0	0	0	0	0	0	0	0	0	0	0	0	0	0	0	0
20161024CCB171	Inpatient	F	31	FUO	Blood	Positive(+) 2.80	Negative(-) 0.06				yes	0	0	0	0	0	0	0	0	0	0	0	0	0	0	0	1	0	0	0	0	0	0	0	0	0	0	0	0
20170626CCB186	Inpatient	F	31	FUO	Blood	Positive(+) 2.939	Negative(-) 0.104				yes	0	0	0	0	0	0	0	0	0	0	0	0	0	0	0	1	0	0	0	0	0	0	0	0	0	0	0	0
20151222CCB330	Inpatient	F	31	FUO	Blood		Negative(-) 0.14				no	0	0	0	0	0	0	0	0	0	0	0	0	0	0	0	0	0	0	0	0	0	0	0	0	0	0	0	0
20160323CCB334	Outpatient	M	31	FUO	Blood		Negative(-) 0.16				no	0	0	0	0	0	0	0	0	0	0	0	0	0	0	0	0	0	0	0	0	0	0	0	0	0	0	0	0
20150824CCB297	Outpatient	F	31	FUO	Blood		Negative(-) 0.18				no	0	0	0	0	0	0	0	0	0	0	0	0	0	0	0	0	0	0	0	0	0	0	0	0	0	0	0	0
20150317CCB187	Inpatient	M	31	FUO	Blood		Negative(-) 0.20				no	0	0	0	0	0	0	0	0	0	0	0	0	0	0	0	0	0	0	0	0	0	0	0	0	0	0	0	0
20161008CCB014	Inpatient	F	31	FUO	Blood		Negative(-) 0.22				no	0	0	0	0	0	0	0	0	0	0	0	0	0	0	0	0	0	0	0	0	0	0	0	0	0	0	0	0
20140909CCB279	Outpatient	M	31	FUO	Blood		Negative(-) 0.26				no	0	0	0	0	0	0	0	0	0	0	0	0	0	0	0	0	0	0	0	0	0	0	0	0	0	0	0	0
20151010CCB051	Outpatient	F	31	FUO	Blood	Positive(+) 6.09	Negative(-) 0.34				yes	0	0	0	0	0	0	0	0	0	0	0	0	0	0	0	1	0	0	0	0	0	0	0	0	0	0	0	0
20141104CCB029	Outpatient	F	31	FUO	Blood	Positive(+) 7.12	Negative(-) 0.38				yes	0	0	0	0	0	0	0	0	0	0	0	0	0	0	0	1	0	0	0	0	0	0	0	0	0	0	0	0
20160323CCB337	Outpatient	F	31	FUO	Blood		Negative(-) 0.69				no	0	0	0	0	0	0	0	0	0	0	0	0	0	0	0	0	0	0	0	0	0	0	0	0	0	0	0	0
20170420CCB172	Outpatient	F	31	FUO	Blood		Equivocal 0.829			Positive(+) 5.151	no	0	0	0	0	0	0	0	0	0	0	0	0	0	0	0	0	0	0	0	0	0	0	0	0	0	0	0	0
20151116CCB205	Outpatient	M	31	FUO	Blood		Negative(-) 0.22	Positive(+) 1.23	Equivocal 1.06		no	0	0	0	0	0	0	0	0	0	0	0	0	0	0	0	0	0	0	0	0	0	0	0	0	0	0	0	0
20140902CCB207	Outpatient	M	31	FUO	Blood		Negative(-) 0.19	Negative(-) 0.40	Negative(-) 0.47		no	0	0	0	0	0	0	0	0	0	0	0	0	0	0	0	0	0	0	0	0	0	0	0	0	0	0	0	0
20170104CCB018	Outpatient	F	31	FUO	Blood		Negative(-) 0.08				no	0	0	0	0	0	0	0	0	0	0	0	0	0	0	0	0	0	0	0	0	0	0	0	0	0	0	0	0
20140708CCB278	Outpatient	F	31	FUO	Blood		Negative(-) 0.09				no	0	0	0	0	0	0	0	0	0	0	0	0	0	0	0	0	0	0	0	0	0	0	0	0	0	0	0	0
20150320CCB250	Outpatient	F	32	FUO	Blood					Negative(-) 0.06	no	0	0	0	0	0	0	0	0	0	0	0	0	0	0	0	0	0	0	0	0	0	0	0	0	0	0	0	0
20170112CCB104	Outpatient	F	32	FUO	Blood		Negative(-) 0.28			Positive(+) 1.77	no	0	0	0	0	0	0	0	0	0	0	0	0	0	0	0	0	0	0	0	0	0	0	0	0	0	0	0	0
20170601CCB267	Inpatient	M	32	FUO	Blood	Positive(+) 1.315	Negative(-) 0.567	Positive(+) 2.005	Positive(+) 2.010	Positive(+) 2.203	yes	0	0	0	0	0	0	0	0	0	0	0	0	0	0	0	1	0	0	0	0	0	0	0	0	0	0	0	0
20160803CCB047	Outpatient	F	32	FUO	Blood					Positive(+) 2.69	no	0	0	0	0	0	0	0	0	0	0	0	0	0	0	0	0	0	0	0	0	0	0	0	0	0	0	0	0
20160301CCB349	Outpatient	F	32	FUO	Blood		Negative(-) 0.08			Positive(+) 4.49	no	0	0	0	0	0	0	0	0	0	0	0	0	0	0	0	0	0	0	0	0	0	0	0	0	0	0	0	0
20170710CCB072	Inpatient	M	32	FUO	Blood	Positive(+) 3.043	Negative(-) 0.656		Negative(-) 0.151	Positive(+) 5.949	yes	0	0	0	0	0	0	0	0	0	0	0	0	0	0	0	1	0	0	0	0	0	0	0	0	0	0	0	0
20140612CCB261	Outpatient	M	32	FUO	Blood				Negative(-) 0.16	Positive(+) 6.72	no	0	0	0	0	0	0	0	0	0	0	0	0	0	0	0	0	0	0	0	0	0	0	0	0	0	0	0	0
20140812CCB245	Outpatient	F	32	FUO	Blood		Negative(-) 0.10	Negative(-) 0.48	Negative(-) 0.08	Positive(+) 7.02	no	0	0	0	0	0	0	0	0	0	0	0	0	0	0	0	0	0	0	0	0	0	0	0	0	0	0	0	0
20140701CCB216	Outpatient	M	32	FUO	Blood		Negative(-) 0.34	Negative(-) 0.24	Negative(-) 0.19	Positive(+) 7.22	no	0	0	0	0	0	0	0	0	0	0	0	0	0	0	0	0	0	0	0	0	0	0	0	0	0	0	0	0
20160829CCB273	Inpatient	M	32	FUO	Blood	Positive(+) 3.75	Negative(-) 0.08	Equivocal 0.89	Equivocal 0.83		yes	0	0	0	0	0	0	0	0	0	0	0	0	0	0	0	1	0	0	0	0	0	0	0	0	0	0	0	0
20170412CCB092	Inpatient	M	32	FUO	Blood		Negative(-) 0.098	Negative(-) 0.155	Negative(-) 0.062		no	0	0	0	0	0	0	0	0	0	0	0	0	0	0	0	0	0	0	0	0	0	0	0	0	0	0	0	0
20140708CCB266	Outpatient	M	32	FUO	Blood		Negative(-) 0.10	Negative(-) 0.50	Negative(-) 0.08		no	0	0	0	0	0	0	0	0	0	0	0	0	0	0	0	0	0	0	0	0	0	0	0	0	0	0	0	0
20150526CCB281	Inpatient	F	32	FUO	Blood	Positive(+) 5.48	Negative(-) 0.33	Negative(-) 0.35	Negative(-) 0.17		yes	0	0	0	0	0	0	0	0	0	0	0	0	0	0	0	1	0	0	0	0	0	0	0	0	0	0	0	0
20170116CCB121	Outpatient	F	32	FUO	Blood	Positive(+) 2.73	Negative(-) 0.41	Negative(-) 0.19	Negative(-) 0.20		yes	0	0	0	0	0	0	0	0	0	0	0	0	0	0	0	1	0	0	0	0	0	0	0	0	0	0	0	0
20170524CCB215	Outpatient	F	32	FUO	Blood		Negative(-) 0.171	Negative(-) 0.413	Negative(-) 0.284		no	0	0	0	0	0	0	0	0	0	0	0	0	0	0	0	0	0	0	0	0	0	0	0	0	0	0	0	0
20150127CCB259	Outpatient	M	32	FUO	Blood		Equivocal 0.83	Negative(-) 0.59	Negative(-) 0.38		no	0	0	0	0	0	0	0	0	0	0	0	0	0	0	0	0	0	0	0	0	0	0	0	0	0	0	0	0
20160215CCB121	Outpatient	M	32	FUO	Blood		Negative(-) 0.08	Equivocal 0.86	Negative(-) 0.42		no	0	0	0	0	0	0	0	0	0	0	0	0	0	0	0	0	0	0	0	0	0	0	0	0	0	0	0	0
20160831CCB307	Inpatient	F	32	FUO	Blood			Negative(-) 0.57	Negative(-) 0.44		no	0	0	0	0	0	0	0	0	0	0	0	0	0	0	0	0	0	0	0	0	0	0	0	0	0	0	0	0
20160612CCB033	Outpatient	M	32	FUO	Blood	Positive(+) 2.60	Negative(-) 0.09	Positive(+) 1.22	Negative(-) 0.46		yes	0	0	0	0	0	0	0	0	0	0	0	0	0	0	0	1	0	0	0	0	0	0	0	0	0	0	0	0
20160224CCB254	Outpatient	M	32	FUO	Blood		Negative(-) 0.16		Negative(-) 0.50		no	0	0	0	0	0	0	0	0	0	0	0	0	0	0	0	0	0	0	0	0	0	0	0	0	0	0	0	0
20150210CCB072	Inpatient	F	32	FUO	Blood	Positive(+) 5.15	Negative(-) 0.19	Positive(+) 1.92	Positive(+) 1.82		yes	0	0	0	0	0	0	0	0	0	0	0	0	0	0	0	1	0	0	0	0	0	0	0	0	0	0	0	0
20160620CCB144	Outpatient	F	32	FUO	Blood	Positive(+) 2.00	Negative(-) 0.07				yes	0	0	0	0	0	0	0	0	0	0	0	0	0	0	0	1	0	0	0	0	0	0	0	0	0	0	0	0
20160104CCB023	Inpatient	M	32	FUO	Blood		Negative(-) 0.08				no	0	0	0	0	0	0	0	0	0	0	0	0	0	0	0	0	0	0	0	0	0	0	0	0	0	0	0	0
20140807CCB239	Outpatient	M	32	FUO	Blood		Negative(-) 0.09				no	0	0	0	0	0	0	0	0	0	0	0	0	0	0	0	0	0	0	0	0	0	0	0	0	0	0	0	0
20140610CCB265	Outpatient	F	32	FUO	Blood	Positive(+) 6.39	Negative(-) 0.11				yes	0	0	0	0	0	0	0	0	0	0	0	0	0	0	0	1	0	0	0	0	0	0	0	0	0	0	0	0
20160201CCB031	Inpatient	F	32	FUO	Blood		Negative(-) 0.15				no	0	0	0	0	0	0	0	0	0	0	0	0	0	0	0	0	0	0	0	0	0	0	0	0	0	0	0	0
20160317CCB262	Inpatient	M	32	FUO	Blood		Negative(-) 0.16				no	0	0	0	0	0	0	0	0	0	0	0	0	0	0	0	0	0	0	0	0	0	0	0	0	0	0	0	0
20140523CCB119	Outpatient	F	32	FUO	Blood		Negative(-) 0.27				no	0	0	0	0	0	0	0	0	0	0	0	0	0	0	0	0	0	0	0	0	0	0	0	0	0	0	0	0
20140708CCB276	Outpatient	M	32	FUO	Blood		Negative(-) 0.33				no	0	0	0	0	0	0	0	0	0	0	0	0	0	0	0	0	0	0	0	0	0	0	0	0	0	0	0	0
20150709CCB099	Outpatient	M	32	FUO	Blood		Negative(-) 0.41				no	0	0	0	0	0	0	0	0	0	0	0	0	0	0	0	0	0	0	0	0	0	0	0	0	0	0	0	0
20150303CCB016	Outpatient	M	32	FUO	Blood	Positive(+) 1.39	Negative(-) 0.61				yes	0	0	0	0	0	0	0	0	0	0	0	0	0	0	0	1	0	0	0	0	0	0	0	0	0	0	0	0
20150227CCB233	Inpatient	M	32	FUO	Blood		Positive(+) 5.45				no	0	0	0	0	0	0	0	0	0	0	0	0	0	0	0	0	0	0	0	0	0	0	0	0	0	0	0	0
20170215CCB135	Outpatient	M	32	FUO	Blood	Positive(+) 2.53	Negative(-) 0.12	Negative(-) 0.72	Negative(-) 0.34	Positive(+) 5.22	yes	0	0	0	0	0	0	0	0	0	0	0	0	0	0	0	1	0	0	0	0	0	0	0	0	0	0	0	0
20170213CCB105	Outpatient	F	32	FUO	Blood		Negative(-) 0.13	Negative(-) 0.40	Negative(-) 0.10		no	0	0	0	0	0	0	0	0	0	0	0	0	0	0	0	0	0	0	0	0	0	0	0	0	0	0	0	0
20140606CCB247	Outpatient	M	32	FUO	Blood		Negative(-) 0.09				no	0	0	0	0	0	0	0	0	0	0	0	0	0	0	0	0	0	0	0	0	0	0	0	0	0	0	0	0
20160809CCB085	Outpatient	F	32	FUO	Blood		Negative(-) 0.09				no	0	0	0	0	0	0	0	0	0	0	0	0	0	0	0	0	0	0	0	0	0	0	0	0	0	0	0	0
20150407CCB049	Outpatient	M	33	FUO	Blood	Positive(+) 2.95	Negative(-) 0.14	Positive(+) 2.10	Negative(-) 0.69	Negative(-) 0.30	yes	0	0	0	0	0	0	0	0	0	0	0	0	0	0	0	1	0	0	0	0	0	0	0	0	0	0	0	0
20141202CCB011	Inpatient	F	33	FUO	Blood	Positive(+) 1.75	Negative(-) 0.28	Negative(-) 0.24	Negative(-) 0.14	Positive(+) 1.64	yes	0	0	0	0	0	0	0	0	0	0	0	0	0	0	0	1	0	0	0	0	0	0	0	0	0	0	0	0
20160525CCB223	Inpatient	F	33	FUO	Blood	Positive(+) 1.40	Negative(-) 0.67			Positive(+) 2.02	yes	0	0	0	0	0	0	0	0	0	0	0	0	0	0	0	1	0	0	0	0	0	0	0	0	0	0	0	0
20160914CCB110	Outpatient	M	33	FUO	Blood					Positive(+) 2.50	no	0	0	0	0	0	0	0	0	0	0	0	0	0	0	0	0	0	0	0	0	0	0	0	0	0	0	0	0
20160413CCB109	Inpatient	M	33	FUO	Blood	Positive(+) 3.44	Negative(-) 0.09		Negative(-) 0.56	Positive(+) 2.57	yes	0	0	0	0	0	0	0	0	0	0	0	0	0	0	0	1	0	0	0	0	0	0	0	0	0	0	0	0
20170327CCB159	Inpatient	M	33	FUO	Blood	Positive(+) 4.29	Negative(-) 0.42	Negative(-) 0.67	Positive(+) 1.38	Positive(+) 2.60	yes	0	0	0	0	0	0	0	0	0	0	0	0	0	0	0	1	0	0	0	0	0	0	0	0	0	0	0	0
20170607CCB037	Outpatient	F	33	FUO	Blood					Positive(+) 3.099	no	0	0	0	0	0	0	0	0	0	0	0	0	0	0	0	0	0	0	0	0	0	0	0	0	0	0	0	0
20170116CCB123	Outpatient	M	33	FUO	Blood	Positive(+) 3.76	Negative(-) 0.08	Negative(-) 0.18	Negative(-) 0.15	Positive(+) 3.56	yes	0	0	0	0	0	0	0	0	0	0	0	0	0	0	0	1	0	0	0	0	0	0	0	0	0	0	0	0
20160503CCB029	Outpatient	F	33	FUO	Blood					Positive(+) 3.79	no	0	0	0	0	0	0	0	0	0	0	0	0	0	0	0	0	0	0	0	0	0	0	0	0	0	0	0	0
20160811CCB118	Outpatient	M	33	FUO	Blood					Positive(+) 4.25	no	0	0	0	0	0	0	0	0	0	0	0	0	0	0	0	0	0	0	0	0	0	0	0	0	0	0	0	0
20150216CCB162	Inpatient	M	33	FUO	Blood	Positive(+) 4.28	Negative(-) 0.07	Positive(+) 1.21	Negative(-) 0.60	Positive(+) 4.51	yes	0	0	0	0	0	0	0	0	0	0	0	0	0	0	0	1	0	0	0	0	0	0	0	0	0	0	0	0
20160426CCB225	Outpatient	M	33	FUO	Blood		Negative(-) 0.13			Positive(+) 4.63	no	0	0	0	0	0	0	0	0	0	0	0	0	0	0	0	0	0	0	0	0	0	0	0	0	0	0	0	0
20151029CCB289	Outpatient	F	33	FUO	Blood		Negative(-) 0.08	Negative(-) 0.51	Negative(-) 0.49	Positive(+) 4.70	no	0	0	0	0	0	0	0	0	0	0	0	0	0	0	0	0	0	0	0	0	0	0	0	0	0	0	0	0
20160224CCB238	Outpatient	F	33	FUO	Blood	Positive(+) 6.48	Negative(-) 0.25	Negative(-) 0.60	Negative(-) 0.57	Positive(+) 5.38	yes	0	0	0	0	0	0	0	0	0	0	0	0	0	0	0	1	0	0	0	0	0	0	0	0	0	0	0	0
20161103CCB050	Outpatient	M	33	FUO	Blood		Negative(-) 0.60			Positive(+) 5.66	no	0	0	0	0	0	0	0	0	0	0	0	0	0	0	0	0	0	0	0	0	0	0	0	0	0	0	0	0
20150303CCB009	Outpatient	F	33	FUO	Blood	Positive(+) 1.65	Negative(-) 0.15	Negative(-) 0.70	Negative(-) 0.47	Positive(+) 5.96	yes	0	0	0	0	0	0	0	0	0	0	0	0	0	0	0	1	0	0	0	0	0	0	0	0	0	0	0	0
20141028CCB181	Outpatient	M	33	FUO	Blood	Positive(+) 3.67	Negative(-) 0.00	Equivocal 1.03	Equivocal 0.98		yes	0	0	0	0	0	0	0	0	0	0	0	0	0	0	0	1	0	0	0	0	0	0	0	0	0	0	0	0
20170420CCB174	Outpatient	F	33	FUO	Blood	Positive(+) 5.329	Negative(-) 0.268		Negative(-) 0.089		yes	0	0	0	0	0	0	0	0	0	0	0	0	0	0	0	1	0	0	0	0	0	0	0	0	0	0	0	0
20160823CCB212	Inpatient	F	33	FUO	Blood	Positive(+) 3.99	Negative(-) 0.19	Negative(-) 0.65	Negative(-) 0.12		yes	0	0	0	0	0	0	0	0	0	0	0	0	0	0	0	1	0	0	0	0	0	0	0	0	0	0	0	0
20160620CCB147	Inpatient	M	33	FUO	Blood		Negative(-) 0.08	Negative(-) 0.25	Negative(-) 0.13		no	0	0	0	0	0	0	0	0	0	0	0	0	0	0	0	0	0	0	0	0	0	0	0	0	0	0	0	0
20150806CCB095	Outpatient	M	33	FUO	Blood			Negative(-) 0.40	Negative(-) 0.18		no	0	0	0	0	0	0	0	0	0	0	0	0	0	0	0	0	0	0	0	0	0	0	0	0	0	0	0	0
20150929CCB238	Outpatient	F	33	FUO	Blood		Negative(-) 0.28		Negative(-) 0.32		no	0	0	0	0	0	0	0	0	0	0	0	0	0	0	0	0	0	0	0	0	0	0	0	0	0	0	0	0
20151102CCB028	Inpatient	F	33	FUO	Blood				Negative(-) 0.35		no	0	0	0	0	0	0	0	0	0	0	0	0	0	0	0	0	0	0	0	0	0	0	0	0	0	0	0	0
20160906CCB006	Outpatient	F	33	FUO	Blood	Positive(+) 3.01	Negative(-) 0.55	Negative(-) 0.48	Negative(-) 0.42		yes	0	0	0	0	0	0	0	0	0	0	0	0	0	0	0	1	0	0	0	0	0	0	0	0	0	0	0	0
20150824CCB288	Inpatient	M	33	FUO	Blood	Positive(+) 2.34	Negative(-) 0.14	Negative(-) 0.63	Negative(-) 0.45		yes	0	0	0	0	0	0	0	0	0	0	0	0	0	0	0	1	0	0	0	0	0	0	0	0	0	0	0	0
20151218CCB278	Outpatient	F	33	FUO	Blood	Positive(+) 5.06	Negative(-) 0.25	Negative(-) 0.66	Negative(-) 0.68		yes	0	0	0	0	0	0	0	0	0	0	0	0	0	0	0	1	0	0	0	0	0	0	0	0	0	0	0	0
20150720CCB203	Outpatient	M	33	FUO	Blood		Negative(-) 0.08	Negative(-) 0.20			no	0	0	0	0	0	0	0	0	0	0	0	0	0	0	0	0	0	0	0	0	0	0	0	0	0	0	0	0
20141021CCB119	Outpatient	F	33	FUO	Blood		Negative(-) 0.20	Negative(-) 0.21			no	0	0	0	0	0	0	0	0	0	0	0	0	0	0	0	0	0	0	0	0	0	0	0	0	0	0	0	0
20160224CCB256	Inpatient	F	33	FUO	Blood		Negative(-) 0.06				no	0	0	0	0	0	0	0	0	0	0	0	0	0	0	0	0	0	0	0	0	0	0	0	0	0	0	0	0
20141009CCB216	Inpatient	M	33	FUO	Blood		Negative(-) 0.09				no	0	0	0	0	0	0	0	0	0	0	0	0	0	0	0	0	0	0	0	0	0	0	0	0	0	0	0	0
20170508CCB071	Outpatient	M	33	FUO	Blood		Negative(-) 0.104				no	0	0	0	0	0	0	0	0	0	0	0	0	0	0	0	0	0	0	0	0	0	0	0	0	0	0	0	0
20170704CCB019	Inpatient	F	33	FUO	Blood		Negative(-) 0.105				no	0	0	0	0	0	0	0	0	0	0	0	0	0	0	0	0	0	0	0	0	0	0	0	0	0	0	0	0
20160106CCB103	Outpatient	M	33	FUO	Blood	Positive(+) 1.41	Negative(-) 0.11				yes	0	0	0	0	0	0	0	0	0	0	0	0	0	0	0	1	0	0	0	0	0	0	0	0	0	0	0	0
20150804CCB029	Inpatient	F	33	FUO	Blood	Positive(+) 3.82	Negative(-) 0.15				yes	0	0	0	0	0	0	0	0	0	0	0	0	0	0	0	1	0	0	0	0	0	0	0	0	0	0	0	0
20151126CCB351	Outpatient	M	33	FUO	Blood		Negative(-) 0.17				no	0	0	0	0	0	0	0	0	0	0	0	0	0	0	0	0	0	0	0	0	0	0	0	0	0	0	0	0
20170315CCB085	Inpatient	F	33	FUO	Blood		Negative(-) 0.17				no	0	0	0	0	0	0	0	0	0	0	0	0	0	0	0	0	0	0	0	0	0	0	0	0	0	0	0	0
20150227CCB227	Outpatient	F	33	FUO	Blood		Negative(-) 0.21				no	0	0	0	0	0	0	0	0	0	0	0	0	0	0	0	0	0	0	0	0	0	0	0	0	0	0	0	0
20170527CCB254	Inpatient	F	33	FUO	Blood		Negative(-) 0.225				no	0	0	0	0	0	0	0	0	0	0	0	0	0	0	0	0	0	0	0	0	0	0	0	0	0	0	0	0
20170609CCB062	Inpatient	F	33	FUO	Blood		Negative(-) 0.413				no	0	0	0	0	0	0	0	0	0	0	0	0	0	0	0	0	0	0	0	0	0	0	0	0	0	0	0	0
20160405CCB025	Inpatient	M	33	FUO	Blood		Negative(-) 0.43				no	0	0	0	0	0	0	0	0	0	0	0	0	0	0	0	0	0	0	0	0	0	0	0	0	0	0	0	0
20150512CCB112	Outpatient	M	33	FUO	Blood	Positive（+）1.13	Negative(-) 0.44				yes	0	0	0	0	0	0	0	0	0	0	0	0	0	0	0	1	0	0	0	0	0	0	0	0	0	0	0	0
20150409CCB094	Outpatient	M	33	FUO	Blood		Negative(-) 0.61				no	0	0	0	0	0	0	0	0	0	0	0	0	0	0	0	0	0	0	0	0	0	0	0	0	0	0	0	0
20141219CCB189	Outpatient	M	33	FUO	Blood		Positive(+) 2.13				no	0	0	0	0	0	0	0	0	0	0	0	0	0	0	0	0	0	0	0	0	0	0	0	0	0	0	0	0
20160706CCB034	Inpatient	M	34	FUO	Blood	Positive(+) 4.19	Negative(-) 0.11	Negative(-) 0.60	Negative(-) 0.15	Positive(+) 3.61	yes	0	0	0	0	0	0	0	0	0	0	0	0	0	0	0	1	0	0	0	0	0	0	0	0	0	0	0	0
20160706CCB053	Outpatient	F	34	FUO	Blood					Positive(+) 3.90	no	0	0	0	0	0	0	0	0	0	0	0	0	0	0	0	0	0	0	0	0	0	0	0	0	0	0	0	0
20140902CCB209	Inpatient	F	34	FUO	Blood		Negative(-) 0.07			Positive(+) 4.27	no	0	0	0	0	0	0	0	0	0	0	0	0	0	0	0	0	0	0	0	0	0	0	0	0	0	0	0	0
20160614CCB089	Inpatient	F	34	FUO	Blood			Negative(-) 0.48	Negative(-) 0.44	Positive(+) 4.81	no	0	0	0	0	0	0	0	0	0	0	0	0	0	0	0	0	0	0	0	0	0	0	0	0	0	0	0	0
20140529CCB108	Outpatient	F	34	FUO	Blood		Negative(-) 0.19	Equivocal 0.87		Positive(+) 6.91	no	0	0	0	0	0	0	0	0	0	0	0	0	0	0	0	0	0	0	0	0	0	0	0	0	0	0	0	0
20170329CCB188	Inpatient	M	34	FUO	Blood	Positive(+) 2.57	Negative(-) 0.39	Negative(-) 0.28	Negative(-) 0.15		yes	0	0	0	0	0	0	0	0	0	0	0	0	0	0	0	1	0	0	0	0	0	0	0	0	0	0	0	0
20160614CCB065	Outpatient	F	34	FUO	Blood	Positive(+) 5.92	Negative(-) 0.17	Positive(+) 2.29	Negative(-) 0.17		yes	0	0	0	0	0	0	0	0	0	0	0	0	0	0	0	1	0	0	0	0	0	0	0	0	0	0	0	0
20150806CCB092	Outpatient	F	34	FUO	Blood			Negative(-) 0.58	Negative(-) 0.30		no	0	0	0	0	0	0	0	0	0	0	0	0	0	0	0	0	0	0	0	0	0	0	0	0	0	0	0	0
20140814CCB027	Outpatient	M	34	FUO	Blood	Positive(+) 3.17	Negative(-) 0.13	Negative(-) 0.49	Negative(-) 0.33		yes	0	0	0	0	0	0	0	0	0	0	0	0	0	0	0	1	0	0	0	0	0	0	0	0	0	0	0	0
20151216CCB247	Outpatient	F	34	FUO	Blood		Negative(-) 0.09	Equivocal 0.96	Negative(-) 0.47		no	0	0	0	0	0	0	0	0	0	0	0	0	0	0	0	0	0	0	0	0	0	0	0	0	0	0	0	0
20160923CCB176	Inpatient	F	34	FUO	Blood	Positive(+) 3.02	Negative(-) 0.24	Negative(-) 0.54	Negative(-) 0.57		yes	0	0	0	0	0	0	0	0	0	0	0	0	0	0	0	1	0	0	0	0	0	0	0	0	0	0	0	0
20160811CCB108	Outpatient	F	34	FUO	Blood		Positive(+) 3.38	Positive(+) 1.76	Negative(-) 0.65		no	0	0	0	0	0	0	0	0	0	0	0	0	0	0	0	0	0	0	0	0	0	0	0	0	0	0	0	0
20161115CCB123	Inpatient	F	34	FUO	Blood	Positive(+) 3.62	Negative(-) 0.28	Positive(+) 1.82	Negative(-) 0.65		yes	0	0	0	0	0	0	0	0	0	0	0	0	0	0	0	1	0	0	0	0	0	0	0	0	0	0	0	0
20160513CCB122	Outpatient	M	34	FUO	Blood		Negative(-) 0.15	Positive(+) 3.99	Positive(+) 4.14		no	0	0	0	0	0	0	0	0	0	0	0	0	0	0	0	0	0	0	0	0	0	0	0	0	0	0	0	0
20170303CCB265	Inpatient	F	34	FUO	Blood		Negative(-) 0.08				no	0	0	0	0	0	0	0	0	0	0	0	0	0	0	0	0	0	0	0	0	0	0	0	0	0	0	0	0
20160612CCB054	Inpatient	F	34	FUO	Blood	Positive(+) 4.59	Negative(-) 0.10				yes	0	0	0	0	0	0	0	0	0	0	0	0	0	0	0	1	0	0	0	0	0	0	0	0	0	0	0	0
20151021CCB197	Outpatient	F	34	FUO	Blood		Negative(-) 0.22				no	0	0	0	0	0	0	0	0	0	0	0	0	0	0	0	0	0	0	0	0	0	0	0	0	0	0	0	0
20160203CCB064	Inpatient	M	34	FUO	Blood		Negative(-) 0.27				no	0	0	0	0	0	0	0	0	0	0	0	0	0	0	0	0	0	0	0	0	0	0	0	0	0	0	0	0
20141115CCB103	Outpatient	F	34	FUO	Blood	Positive(+) 6.68	Negative(-) 0.41				yes	0	0	0	0	0	0	0	0	0	0	0	0	0	0	0	1	0	0	0	0	0	0	0	0	0	0	0	0
20150210CCB093	Outpatient	F	34	FUO	Blood	Positive(+) 4.38	Negative(-) 0.49				yes	0	0	0	0	0	0	0	0	0	0	0	0	0	0	0	1	0	0	0	0	0	0	0	0	0	0	0	0
20160921CCB165	Outpatient	M	34	FUO	Blood	Positive(+) 4.74	Negative(-) 0.51				yes	0	0	0	0	0	0	0	0	0	0	0	0	0	0	0	1	0	0	0	0	0	0	0	0	0	0	0	0
20141113CCB079	Outpatient	M	34	FUO	Blood	Positive(+) 7.46	Positive(+) 1.68				yes	0	0	0	0	0	0	0	0	0	0	0	0	0	0	0	1	0	0	0	0	0	0	0	0	0	0	0	0
20161213CCB122	Outpatient	F	34	FUO	Blood	Positive(+) 2.33					yes	0	0	0	0	0	0	0	0	0	0	0	0	0	0	0	1	0	0	0	0	0	0	0	0	0	0	0	0
20140527CCB105	Outpatient	M	35	FUO	Blood		Negative(-) 0.07	Negative(-) 0.20		Negative(-) 0.33	no	0	0	0	0	0	0	0	0	0	0	0	0	0	0	0	0	0	0	0	0	0	0	0	0	0	0	0	0
20150715CCB162	Outpatient	F	35	FUO	Blood		Negative(-) 0.09	Negative(-) 0.50	Negative(-) 0.53	Positive(+) 3.85	no	0	0	0	0	0	0	0	0	0	0	0	0	0	0	0	0	0	0	0	0	0	0	0	0	0	0	0	0
20150713CCB120	Inpatient	F	35	FUO	Blood	Positive(+) 6.32	Negative(-) 0.08	Negative(-) 0.43	Negative(-) 0.35	Positive(+) 3.99	yes	0	0	0	0	0	0	0	0	0	0	0	0	0	0	0	1	0	0	0	0	0	0	0	0	0	0	0	0
20160420CCB159	Inpatient	M	35	FUO	Blood	Positive(+) 5.05	Negative(-) 0.11	Negative(-) 0.48	Negative(-) 0.54	Positive(+) 5.24	yes	0	0	0	0	0	0	0	0	0	0	0	0	0	0	0	1	0	0	0	0	0	0	0	0	0	0	0	0
20150429CCB312	Inpatient	M	35	FUO	Blood	Positive(+) 3.97	Negative(-) 0.35	Negative(-) 0.66	Negative(-) 0.60	Positive(+) 7.93	yes	0	0	0	0	0	0	0	0	0	0	0	0	0	0	0	1	0	0	0	0	0	0	0	0	0	0	0	0
20160714CCB148	Inpatient	M	35	FUO	Blood		Negative(-) 0.09	Negative(-) 0.69	Equivocal 0.99		no	0	0	0	0	0	0	0	0	0	0	0	0	0	0	0	0	0	0	0	0	0	0	0	0	0	0	0	0
20140930CCB415	Outpatient	F	35	FUO	Blood		Negative(-) 0.28	Negative(-) 0.18	Negative(-) 0.08		no	0	0	0	0	0	0	0	0	0	0	0	0	0	0	0	0	0	0	0	0	0	0	0	0	0	0	0	0
20141021CCB091	Inpatient	F	35	FUO	Blood	Positive(+) 9.50	Negative(-) 0.15	Positive(+) 3.53	Negative(-) 0.22		yes	0	0	0	0	0	0	0	0	0	0	0	0	0	0	0	1	0	0	0	0	0	0	0	0	0	0	0	0
20150320CCB234	Outpatient	M	35	FUO	Blood		Negative(-) 0.19		Negative(-) 0.26		no	0	0	0	0	0	0	0	0	0	0	0	0	0	0	0	0	0	0	0	0	0	0	0	0	0	0	0	0
20160815CCB128	Outpatient	F	35	FUO	Blood	Positive(+) 4.42	Negative(-) 0.36	Negative(-) 0.74	Negative(-) 0.31		yes	0	0	0	0	0	0	0	0	0	0	0	0	0	0	0	1	0	0	0	0	0	0	0	0	0	0	0	0
20170508CCB047	Outpatient	F	35	FUO	Blood	Positive(+) 5.559	Negative(-) 0.158	Negative(-) 0.338	Negative(-) 0.336		yes	0	0	0	0	0	0	0	0	0	0	0	0	0	0	0	1	0	0	0	0	0	0	0	0	0	0	0	0
20150130CCB290	Outpatient	F	35	FUO	Blood		Negative(-) 0.19	Negative(-) 0.59	Negative(-) 0.35		no	0	0	0	0	0	0	0	0	0	0	0	0	0	0	0	0	0	0	0	0	0	0	0	0	0	0	0	0
20150210CCB082	Outpatient	F	35	FUO	Blood		Negative(-) 0.20	Equivocal 0.85	Negative(-) 0.39		no	0	0	0	0	0	0	0	0	0	0	0	0	0	0	0	0	0	0	0	0	0	0	0	0	0	0	0	0
20141209CCB096	Inpatient	F	35	FUO	Blood	Positive(+) 7.75	Negative(-) 0.10	Positive(+) 2.31	Positive(+) 1.51		yes	0	0	0	0	0	0	0	0	0	0	0	0	0	0	0	1	0	0	0	0	0	0	0	0	0	0	0	0
20141205CCB059	Outpatient	M	35	FUO	Blood		Equivocal 0.90				no	0	0	0	0	0	0	0	0	0	0	0	0	0	0	0	0	0	0	0	0	0	0	0	0	0	0	0	0
20161111CCB112	Outpatient	F	35	FUO	Blood		Negative(-) 0.07				no	0	0	0	0	0	0	0	0	0	0	0	0	0	0	0	0	0	0	0	0	0	0	0	0	0	0	0	0
20141021CCB135	Inpatient	F	35	FUO	Blood		Negative(-) 0.14				no	0	0	0	0	0	0	0	0	0	0	0	0	0	0	0	0	0	0	0	0	0	0	0	0	0	0	0	0
20160201CCB035	Outpatient	M	35	FUO	Blood		Negative(-) 0.15				no	0	0	0	0	0	0	0	0	0	0	0	0	0	0	0	0	0	0	0	0	0	0	0	0	0	0	0	0
20160825CCB254	Inpatient	F	35	FUO	Blood		Negative(-) 0.34				no	0	0	0	0	0	0	0	0	0	0	0	0	0	0	0	0	0	0	0	0	0	0	0	0	0	0	0	0
20141030CCB237	Outpatient	M	35	FUO	Blood		Negative(-) 0.62				no	0	0	0	0	0	0	0	0	0	0	0	0	0	0	0	0	0	0	0	0	0	0	0	0	0	0	0	0
20141216CCB158	Outpatient	F	35	FUO	Blood		Negative(-) 0.76				no	0	0	0	0	0	0	0	0	0	0	0	0	0	0	0	0	0	0	0	0	0	0	0	0	0	0	0	0
20141021CCB122	Inpatient	F	35	FUO	Blood	Positive(+) 6.84					yes	0	0	0	0	0	0	0	0	0	0	0	0	0	0	0	1	0	0	0	0	0	0	0	0	0	0	0	0
20170307CCB023	Outpatient	F	35	FUO	Blood		Negative(-) 0.12	Negative(-) 0.69	Negative(-) 0.10		no	0	0	0	0	0	0	0	0	0	0	0	0	0	0	0	0	0	0	0	0	0	0	0	0	0	0	0	0
20170516CCB140	Outpatient	M	35	FUO	Blood		Negative(-) 0.080	Equivocal 1.004	Negative(-) 0.113		no	0	0	0	0	0	0	0	0	0	0	0	0	0	0	0	0	0	0	0	0	0	0	0	0	0	0	0	0
20150730CCB345	Outpatient	F	35	FUO	Blood	Positive(+) 2.78	Negative(-) 0.09	Negative(-) 0.28	Negative(-) 0.18		yes	0	0	0	0	0	0	0	0	0	0	0	0	0	0	0	1	0	0	0	0	0	0	0	0	0	0	0	0
20170405CCB012	Outpatient	M	35	FUO	Blood	Positive(+) 5.894	Negative(-) 0.483				yes	0	0	0	0	0	0	0	0	0	0	0	0	0	0	0	1	0	0	0	0	0	0	0	0	0	0	0	0
20151228CCB413	Inpatient	F	36	FUO	Blood	Positive(+) 4.56	Negative(-) 0.65	Negative(-) 0.60	Negative(-) 0.47	Positive(+) 3.30	yes	0	0	0	0	0	1	1	1	1	0	1	1	1	1	0	1	0	0	0	0	1	1	1	0	1	1	1	0		202	202
20160708CCB090	Outpatient	F	36	FUO	Blood					Positive(+) 3.85	no	0	0	0	0	0	0	0	0	0	0	0	0	0	0	0	0	0	0	0	0	0	0	0	0	0	0	0	0
20150313CCB126	Outpatient	F	36	FUO	Blood	Positive(+) 1.98	Negative(-) 0.34	Negative(-) 0.24	Negative(-) 0.22		yes	0	0	0	0	0	0	0	0	0	0	0	0	0	0	0	1	0	0	0	0	0	0	0	0	0	0	0	0
20150923CCB184	Outpatient	M	36	FUO	Blood		Negative(-) 0.12	Negative(-) 0.63	Negative(-) 0.24		no	0	0	0	0	0	0	0	0	0	0	0	0	0	0	0	0	0	0	0	0	0	0	0	0	0	0	0	0
20170301CCB247	Outpatient	M	36	FUO	Blood		Negative(-) 0.62	Negative(-) 0.47	Negative(-) 0.25		no	0	0	0	0	0	0	0	0	0	0	0	0	0	0	0	0	0	0	0	0	0	0	0	0	0	0	0	0
20160118CCB215	Outpatient	F	36	FUO	Blood		Positive(+) 1.37	Equivocal 0.86	Negative(-) 0.67		no	0	0	0	0	0	0	0	0	0	0	0	0	0	0	0	0	0	0	0	0	0	0	0	0	0	0	0	0
20161109CCB090	Outpatient	F	36	FUO	Blood		Equivocal 1.02				no	0	0	0	0	0	0	0	0	0	0	0	0	0	0	0	0	0	0	0	0	0	0	0	0	0	0	0	0
20160712CCB116	Outpatient	M	36	FUO	Blood		Negative(-) 0.08				no	0	0	0	0	0	0	0	0	0	0	0	0	0	0	0	0	0	0	0	0	0	0	0	0	0	0	0	0
20170629CCB214	Inpatient	F	36	FUO	Blood		Negative(-) 0.096				no	0	0	0	0	0	0	0	0	0	0	0	0	0	0	0	0	0	0	0	0	0	0	0	0	0	0	0	0
20150605CCB093	Inpatient	M	36	FUO	Blood		Negative(-) 0.29				no	0	0	0	0	0	0	0	0	0	0	0	0	0	0	0	0	0	0	0	0	0	0	0	0	0	0	0	0
20160811CCB106	Outpatient	F	36	FUO	Blood		Negative(-) 0.12	Positive(+) 1.61	Positive(+) 1.14	Positive(+) 2.46	no	0	0	0	0	0	0	0	0	0	0	0	0	0	0	0	0	0	0	0	0	0	0	0	0	0	0	0	0
20151214CCB167	Inpatient	F	36	FUO	Blood	Positive(+) 3.81	Negative(-) 0.09	Negative(-) 0.27	Negative(-) 0.26		yes	0	0	0	0	0	0	0	0	0	0	0	0	0	0	0	1	0	0	0	0	0	0	0	0	0	0	0	0
20160122CCB347	Outpatient	F	37	FUO	Blood		Negative(-) 0.07		Negative(-) 0.22	Positive(+) 2.05	no	0	0	0	0	0	0	0	0	0	0	0	0	0	0	0	0	0	0	0	0	0	0	0	0	0	0	0	0
20170619CCB125	Inpatient	M	37	FUO	Blood	Positive(+) 4.365	Negative(-) 0.647	Negative(-) 0.609	Negative(-) 0.242	Positive(+) 4.759	yes	0	0	0	0	0	0	0	0	0	0	0	0	0	0	0	1	0	0	0	0	0	0	0	0	0	0	0	0
20161116CCB152	Outpatient	F	37	FUO	Blood		Negative(-) 0.37			Positive(+) 4.84	no	0	0	0	0	0	0	0	0	0	0	0	0	0	0	0	0	0	0	0	0	0	0	0	0	0	0	0	0
20150605CCB099	Outpatient	F	37	FUO	Blood		Negative(-) 0.37			Positive(+) 5.15	no	0	0	0	0	0	0	0	0	0	0	0	0	0	0	0	0	0	0	0	0	0	0	0	0	0	0	0	0
20150327CCB313	Inpatient	M	37	FUO	Blood	Positive(+) 6.47		Equivocal 0.94	Negative(-) 0.46	Positive(+) 5.20	yes	0	0	0	0	0	0	0	0	0	0	0	0	0	0	0	1	0	0	0	0	0	0	0	0	0	0	0	0
20150313CCB133	Outpatient	F	37	FUO	Blood	Positive(+) 3.88	Negative(-) 0.09	Positive(+) 1.18	Equivocal 0.86		yes	0	0	0	0	0	0	0	0	0	0	0	0	0	0	0	1	0	0	0	0	0	0	0	0	0	0	0	0
20150605CCB080	Inpatient	F	37	FUO	Blood	Positive(+) 4.84	Negative(-) 0.22	Equivocal 0.97	Equivocal 0.88		yes	0	0	0	0	0	0	0	0	0	0	0	0	0	0	0	1	0	0	0	0	0	0	0	0	0	0	0	0
20161121CCB191	Outpatient	M	37	FUO	Blood		Negative(-) 0.08	Negative(-) 0.40	Negative(-) 0.17		no	0	0	0	0	0	0	0	0	0	0	0	0	0	0	0	0	0	0	0	0	0	0	0	0	0	0	0	0
20140612CCB311	Outpatient	F	37	FUO	Blood			Positive(+) 1.62	Negative(-) 0.54		no	0	0	0	0	0	0	0	0	0	0	0	0	0	0	0	0	0	0	0	0	0	0	0	0	0	0	0	0
20160817CCB148	Inpatient	M	37	FUO	Blood	Positive(+) 3.16	Negative(-) 0.12	Equivocal 0.89	Negative(-) 0.74		yes	0	0	0	0	0	0	0	0	0	0	0	0	0	0	0	1	0	0	0	0	0	0	0	0	0	0	0	0
20170110CCB085	Outpatient	M	37	FUO	Blood		Negative(-) 0.20		Negative(-) 0.75		no	0	0	0	0	0	0	0	0	0	0	0	0	0	0	0	0	0	0	0	0	0	0	0	0	0	0	0	0
20151218CCB279	Inpatient	F	37	FUO	Blood	Positive(+) 6.08	Negative(-) 0.16	Positive(+) 3.78	Positive(+) 3.05		yes	0	0	0	0	0	0	0	0	0	0	0	0	0	0	0	1	0	0	0	0	0	0	0	0	0	0	0	0
20140930CCB430	Outpatient	M	37	FUO	Blood			Positive(+) 1.22			no	0	0	0	0	0	0	0	0	0	0	0	0	0	0	0	0	0	0	0	0	0	0	0	0	0	0	0	0
20150601CCB012	Outpatient	M	37	FUO	Blood	Positive(+) 2.24	Negative(-) 0.13				yes	0	0	0	0	0	0	0	0	0	0	0	0	0	0	0	1	0	0	0	0	0	0	0	0	0	0	0	0
20150506CCB069	Outpatient	F	37	FUO	Blood		Negative(-) 0.14				no	0	0	0	0	0	0	0	0	0	0	0	0	0	0	0	0	0	0	0	0	0	0	0	0	0	0	0	0
20140904CCB261	Inpatient	M	37	FUO	Blood		Negative(-) 0.15				no	0	0	0	0	0	0	0	0	0	0	0	0	0	0	0	0	0	0	0	0	0	0	0	0	0	0	0	0
20150210CCB102	Inpatient	M	37	FUO	Blood		Negative(-) 0.19				no	0	0	0	0	0	0	0	0	0	0	0	0	0	0	0	0	0	0	0	0	0	0	0	0	0	0	0	0
20150506CCB065	Inpatient	M	37	FUO	Blood		Negative(-) 0.26				no	0	0	0	0	0	0	0	0	0	0	0	0	0	0	0	0	0	0	0	0	0	0	0	0	0	0	0	0
20150603CCB045	Inpatient	F	37	FUO	Blood		Negative(-) 0.35				no	0	0	0	0	0	0	0	0	0	0	0	0	0	0	0	0	0	0	0	0	0	0	0	0	0	0	0	0
20150820CCB267	Outpatient	F	37	FUO	Blood	Positive(+) 6.61	Negative(-) 0.36				yes	0	0	0	0	0	0	0	0	0	0	0	0	0	0	0	1	0	0	0	0	0	0	0	0	0	0	0	0
20150713CCB132	Outpatient	M	37	FUO	Blood		Negative(-) 0.06	Positive(+) 2.69	Positive(+) 5.36	Negative(-) 0.70	no	0	0	0	0	0	0	0	0	0	0	0	0	0	0	0	0	0	0	0	0	0	0	0	0	0	0	0	0
20160321CCB281	Outpatient	F	38	FUO	Blood	Positive(+) 7.06	Negative(-) 0.11			Positive(+) 1.17	yes	0	0	0	0	0	0	0	0	0	0	0	0	0	0	0	1	0	0	0	0	0	0	0	0	0	0	0	0
20160513CCB109	Inpatient	M	38	FUO	Blood	Positive(+) 7.62	Negative(-) 0.07	Negative(-) 0.29	Negative(-) 0.37	Positive(+) 1.96	yes	0	0	0	0	0	0	0	0	0	0	0	0	0	0	0	1	0	0	0	0	0	0	0	0	0	0	0	0
20140715CCB111	Outpatient	F	38	FUO	Blood	Positive(+) 3.96	Negative(-) 0.16	Negative(-) 0.16	Equivocal 0.87	Positive(+) 2.46	yes	0	0	0	0	0	0	0	0	0	0	0	0	0	0	0	1	0	0	0	0	0	0	0	0	0	0	0	0
20160411CCB073	Inpatient	M	38	FUO	Blood		Negative(-) 0.08	Negative(-) 0.33	Negative(-) 0.51	Positive(+) 2.80	no	0	0	0	0	0	0	0	0	0	0	0	0	0	0	0	0	0	0	0	0	0	0	0	0	0	0	0	0
20150720CCB189	Inpatient	M	38	FUO	Blood	Positive(+) 2.56	Negative(-) 0.09	Positive(+) 1.99	Positive(+) 6.51	Positive(+) 3.12	yes	0	0	0	0	0	0	0	0	0	0	0	0	0	0	0	1	0	0	0	0	0	0	0	0	0	0	0	0
20160405CCB010	Inpatient	M	38	FUO	Blood	Positive(+) 5.15	Negative(-) 0.09	Positive(+) 1.97	Positive(+) 2.32	Positive(+) 4.00	yes	0	0	0	0	0	0	0	0	0	0	0	0	0	0	0	1	0	0	0	0	0	0	0	0	0	0	0	0
20160128CCB418	Outpatient	F	38	FUO	Blood		Negative(-) 0.49			Positive(+) 4.21	no	0	0	0	0	0	0	0	0	0	0	0	0	0	0	0	0	0	0	0	0	0	0	0	0	0	0	0	0
20160331CCB408	Inpatient	F	38	FUO	Blood	Positive(+) 6.82	Negative(-) 0.12	Equivocal 0.86	Negative(-) 0.58	Positive(+) 4.43	yes	0	0	0	0	0	0	0	0	0	0	0	0	0	0	0	1	0	0	0	0	0	0	0	0	0	0	0	0
20141009CCB010	Inpatient	F	38	FUO	Blood	Positive(+) 4.99	Negative(-) 0.10	Negative(-) 0.23	Negative(-) 0.23	Positive(+) 4.56	yes	0	0	0	0	0	0	0	0	0	0	0	0	0	0	0	1	0	0	0	0	0	0	0	0	0	0	0	0
20140902CCB103	Outpatient	M	38	FUO	Blood	Positive(+) 3.75	Negative(-) 0.04	Negative(-) 0.10	Negative(-) 0.16	Positive(+) 5.94	yes	0	0	0	0	0	0	0	0	0	0	0	0	0	0	0	1	0	0	0	0	0	0	0	0	0	0	0	0
20141014CCB043	Outpatient	M	38	FUO	Blood	Positive(+) 3.08	Negative(-) 0.15	Negative(-) 0.22	Negative(-) 0.09		yes	0	0	0	0	0	0	0	0	0	0	0	0	0	0	0	1	0	0	0	0	0	0	0	0	0	0	0	0
20160908CCB045	Inpatient	F	38	FUO	Blood	Positive(+) 4.57	Negative(-) 0.08	Negative(-) 0.27	Negative(-) 0.14		yes	0	0	0	0	0	0	0	0	0	0	0	0	0	0	0	1	0	0	0	0	0	0	0	0	0	0	0	0
20170615CCB103	Outpatient	F	38	FUO	Blood		Negative(-) 0.099		Negative(-) 0.218		no	0	0	0	0	0	0	0	0	0	0	0	0	0	0	0	0	0	0	0	0	0	0	0	0	0	0	0	0
20150109CCB094	Outpatient	M	38	FUO	Blood		Negative(-) 0.21		Negative(-) 0.46		no	0	0	0	0	0	0	0	0	0	0	0	0	0	0	0	0	0	0	0	0	0	0	0	0	0	0	0	0
20150909CCB034	Outpatient	M	38	FUO	Blood		Negative(-) 0.11	Negative(-) 0.66	Negative(-) 0.50		no	0	0	0	0	0	0	0	0	0	0	0	0	0	0	0	0	0	0	0	0	0	0	0	0	0	0	0	0
20150820CCB262	Outpatient	F	38	FUO	Blood	Positive(+) 5.44	Negative(-) 0.14	Equivocal 1.00	Positive(+) 1.13		yes	0	0	0	0	0	0	0	0	0	0	0	0	0	0	0	1	0	0	0	0	0	0	0	0	0	0	0	0
20170615CCB105	Inpatient	M	38	FUO	Blood		Negative(-) 0.106				no	0	0	0	0	0	0	0	0	0	0	0	0	0	0	0	0	0	0	0	0	0	0	0	0	0	0	0	0
20160628CCB224	Inpatient	F	38	FUO	Blood	Positive(+) 3.36	Negative(-) 0.29				yes	0	0	0	0	0	0	0	0	0	0	0	0	0	0	0	1	0	0	0	0	0	0	0	0	0	0	0	0
20170420CCB176	Inpatient	M	38	FUO	Blood	Positive(+) 3.456	Negative(-) 0.366				yes	0	0	0	0	0	0	0	0	0	0	0	0	0	0	0	1	0	0	0	0	0	0	0	0	0	0	0	0
20160106CCB096	Outpatient	M	39	FUO	Blood	Positive(+) 5.52	Negative(-) 0.08	Positive(+) 2.17	Negative(-) 0.17	Negative(-) 0.28	yes	0	0	0	0	0	0	0	0	0	0	0	0	0	0	0	1	0	0	0	0	0	0	0	0	0	0	0	0
20160418CCB128	Inpatient	M	39	FUO	Blood	Positive(+) 2.16	Negative(-) 0.08	Equivocal 1.01	Equivocal 1.00	Positive(+) 3.80	yes	0	0	0	0	0	0	0	0	0	0	0	0	0	0	0	1	0	0	0	0	0	0	0	0	0	0	0	0
20160222CCB181	Inpatient	M	39	FUO	Blood	Positive(+) 6.23	Negative(-) 0.15	Negative(-) 0.50	Negative(-) 0.49	Positive(+) 4.84	yes	0	0	0	0	0	0	0	0	0	0	0	0	0	0	0	1	0	0	0	0	0	0	0	0	0	0	0	0
20151130CCB008	Inpatient	M	39	FUO	Blood	Positive(+) 3.22	Negative(-) 0.12	Negative(-) 0.35	Negative(-) 0.23	Positive(+) 5.30	yes	0	0	0	0	0	0	0	0	0	0	0	0	0	0	0	1	0	0	0	0	0	0	0	0	0	0	0	0
20141028CCB186	Outpatient	F	39	FUO	Blood	Positive(+) 3.29	Negative(-) 0.39	Negative(-) 0.56	Negative(-) 0.37	Positive(+) 5.83	yes	0	0	0	0	0	1	1	0	0	0	1	1	0	0	0	1	0	0	0	0	1	0	0	0	1	0	0	0		205	205
20160301CCB361	Inpatient	F	39	FUO	Blood	Positive(+) 4.75		Negative(-) 0.37	Negative(-) 0.20		yes	0	0	0	0	0	1	0	0	0	0	1	0	0	0	0	1	0	0	0	0	0	0	0	0	0	0	0	0		206	206
20150415CCB178	Outpatient	F	39	FUO	Blood	Positive(+) 7.03		Equivocal 0.91	Negative(-) 0.33		yes	0	0	0	0	0	1	0	0	0	0	1	0	0	0	0	1	0	0	0	0	0	0	0	0	0	0	0	0		205	205
20150327CCB334	Outpatient	M	39	FUO	Blood		Negative(-) 0.18	Positive(+) 3.46	Negative(-) 0.38		no	0	0	0	0	0	0	0	0	0	0	0	0	0	0	0	0	0	0	0	0	0	0	0	0	0	0	0	0
20141219CCB169	Outpatient	M	39	FUO	Blood	Positive(+) 5.75	Negative(-) 0.34	Negative(-) 0.56	Negative(-) 0.64		yes	0	0	0	0	0	0	0	0	0	0	0	0	0	0	0	1	0	0	0	0	0	0	0	0	0	0	0	0
20151224CCB369	Inpatient	M	39	FUO	Blood		Negative(-) 0.11		Positive(+) 2.33		no	0	0	0	0	0	0	0	0	0	0	0	0	0	0	0	0	0	0	0	0	0	0	0	0	0	0	0	0
20150306CCB047	Outpatient	F	39	FUO	Blood	Positive(+) 3.44	Positive(+) 2.44	Positive(+) 8.95	Positive(+) 5.36		yes	0	0	0	0	0	0	0	0	0	0	0	0	0	0	0	1	0	0	0	0	0	0	0	0	0	0	0	0
20150921CCB153	Inpatient	M	39	FUO	Blood	Positive(+) 3.07	Negative(-) 0.21	Negative(-) 0.24			yes	0	0	0	0	0	0	0	0	0	0	0	0	0	0	0	1	0	0	0	0	0	0	0	0	0	0	0	0
20150130CCB296	Outpatient	F	39	FUO	Blood		Negative(-) 0.57	Negative(-) 0.78			no	0	0	0	0	0	0	0	0	0	0	0	0	0	0	0	0	0	0	0	0	0	0	0	0	0	0	0	0
20160104CCB016	Outpatient	M	39	FUO	Blood	Positive(+) 2.44	Negative(-) 0.18	Positive(+) 1.28			yes	0	0	0	0	0	0	0	0	0	0	0	0	0	0	0	1	0	0	0	0	0	0	0	0	0	0	0	0
20150504CCB041	Outpatient	M	39	FUO	Blood		Negative(-) 0.07				no	0	0	0	0	0	0	0	0	0	0	0	0	0	0	0	0	0	0	0	0	0	0	0	0	0	0	0	0
20150227CCB221	Inpatient	M	39	FUO	Blood	Positive(+) 4.99	Negative(-) 0.12				yes	0	0	0	0	0	0	0	0	0	0	0	0	0	0	0	1	0	0	0	0	0	0	0	0	0	0	0	0
20150203CCB022	Outpatient	M	39	FUO	Blood		Negative(-) 0.12				no	0	0	0	0	0	0	0	0	0	0	0	0	0	0	0	0	0	0	0	0	0	0	0	0	0	0	0	0
20160309CCB123	Outpatient	M	39	FUO	Blood		Negative(-) 0.17				no	0	0	0	0	0	0	0	0	0	0	0	0	0	0	0	0	0	0	0	0	0	0	0	0	0	0	0	0
20141014CCB062	Inpatient	M	39	FUO	Blood		Negative(-) 0.17				no	0	0	0	0	0	0	0	0	0	0	0	0	0	0	0	0	0	0	0	0	0	0	0	0	0	0	0	0
20170317CCB102	Inpatient	F	39	FUO	Blood		Negative(-) 0.17				no	0	0	0	0	0	0	0	0	0	0	0	0	0	0	0	0	0	0	0	0	0	0	0	0	0	0	0	0
20141230CCB274	Outpatient	M	39	FUO	Blood		Negative(-) 0.19				no	0	0	0	0	0	0	0	0	0	0	0	0	0	0	0	0	0	0	0	0	0	0	0	0	0	0	0	0
20170601CCB268	Outpatient	M	39	FUO	Blood	Positive(+) 2.979	Negative(-) 0.267				yes	0	0	0	0	0	0	0	0	0	0	0	0	0	0	0	1	0	0	0	0	0	0	0	0	0	0	0	0
20160226CCB293	Inpatient	F	39	FUO	Blood		Negative(-) 0.27				no	0	0	0	0	0	0	0	0	0	0	0	0	0	0	0	0	0	0	0	0	0	0	0	0	0	0	0	0
20150127CCB254	Outpatient	M	39	FUO	Blood	Positive(+) 5.59	Negative(-) 0.29				yes	0	0	0	0	0	0	0	0	0	0	0	0	0	0	0	1	0	0	0	0	0	0	0	0	0	0	0	0
20150605CCB084	Outpatient	F	40	FUO	Blood	Positive(+) 4.92	Negative(-) 0.37	Negative(-) 0.31	Negative(-) 0.19	Positive(+) 2.74	yes	0	0	0	0	0	0	0	0	0	0	0	0	0	0	0	1	0	0	0	0	0	0	0	0	0	0	0	0
20141127CCB310	Outpatient	M	40	FUO	Blood		Negative(-) 0.04	Negative(-) 0.39	Negative(-) 0.42	Positive(+) 3.63	no	0	0	0	0	0	0	0	0	0	0	0	0	0	0	0	0	0	0	0	0	0	0	0	0	0	0	0	0
20170303CCB268	Outpatient	F	40	FUO	Blood					Positive(+) 3.75	no	0	0	0	0	0	0	0	0	0	0	0	0	0	0	0	0	0	0	0	0	0	0	0	0	0	0	0	0
20150306CCB058	Inpatient	F	40	FUO	Blood	Positive(+) 5.54	Negative(-) 0.08	Negative(-) 0.20	Negative(-) 0.11	Positive(+) 6.13	yes	0	0	0	0	0	0	0	0	0	0	0	0	0	0	0	1	0	0	0	0	0	0	0	0	0	0	0	0
20140826CCB356	Outpatient	F	40	FUO	Blood		Negative(-) 0.11		Negative(-) 0.09		no	0	0	0	0	0	0	0	0	0	0	0	0	0	0	0	0	0	0	0	0	0	0	0	0	0	0	0	0
20170327CCB178	Outpatient	F	40	FUO	Blood		Negative(-) 0.09	Negative(-) 0.70	Negative(-) 0.13		no	0	0	0	0	0	0	0	0	0	0	0	0	0	0	0	0	0	0	0	0	0	0	0	0	0	0	0	0
20141209CCB095	Inpatient	F	40	FUO	Blood	Positive(+) 3.16	Negative(-) 0.12	Negative(-) 0.35	Negative(-) 0.16		yes	0	0	0	0	0	0	0	0	0	0	0	0	0	0	0	1	0	0	0	0	0	0	0	0	0	0	0	0
20170209CCB077	Inpatient	M	40	FUO	Blood		Negative(-) 0.09	Negative(-) 0.56	Negative(-) 0.23		no	0	0	0	0	0	0	0	0	0	0	0	0	0	0	0	0	0	0	0	0	0	0	0	0	0	0	0	0
20150317CCB175	Inpatient	F	40	FUO	Blood	Positive(+) 2.28	Negative(-) 0.10	Negative(-) 0.66	Negative(-) 0.25		yes	0	0	0	0	0	0	0	0	0	0	0	0	0	0	0	1	0	0	0	0	0	0	0	0	0	0	0	0
20161014CCB084	Inpatient	M	40	FUO	Blood	Positive(+) 4.28	Negative(-) 0.28	Negative(-) 0.43	Negative(-) 0.31		yes	0	0	0	0	0	0	0	0	0	0	0	0	0	0	0	1	0	0	0	0	0	0	0	0	0	0	0	0
20150203CCB030	Outpatient	M	40	FUO	Blood		Negative(-) 0.17	Negative(-) 0.47	Negative(-) 0.34		no	0	0	0	0	0	0	0	0	0	0	0	0	0	0	0	0	0	0	0	0	0	0	0	0	0	0	0	0
20160523CCB204	Outpatient	M	40	FUO	Blood		Negative(-) 0.41	Positive(+) 4.07	Positive(+) 4.89		no	0	0	0	0	0	0	0	0	0	0	0	0	0	0	0	0	0	0	0	0	0	0	0	0	0	0	0	0
20160525CCB230	Inpatient	M	40	FUO	Blood		Negative(-) 0.16	Negative(-) 0.55			no	0	0	0	0	0	0	0	0	0	0	0	0	0	0	0	0	0	0	0	0	0	0	0	0	0	0	0	0
20130903CCB118	Inpatient	F	40	FUO	Blood		Equivocal 1.02				no	0	0	0	0	0	0	0	0	0	0	0	0	0	0	0	0	0	0	0	0	0	0	0	0	0	0	0	0
20150227CCB225	Inpatient	F	40	FUO	Blood		Negative(-) 0.09				no	0	0	0	0	0	0	0	0	0	0	0	0	0	0	0	0	0	0	0	0	0	0	0	0	0	0	0	0
20140916CCB327	Outpatient	F	40	FUO	Blood		Negative(-) 0.12				no	0	0	0	0	0	0	0	0	0	0	0	0	0	0	0	0	0	0	0	0	0	0	0	0	0	0	0	0
20140617CCB390	Inpatient	M	40	FUO	Blood	Positive(+) 2.01	Negative(-) 0.19				yes	0	0	0	0	0	0	0	0	0	0	0	0	0	0	0	1	0	0	0	0	0	0	0	0	0	0	0	0
20140523CCB112	Inpatient	F	40	FUO	Blood	Positive(+) 2.52	Negative(-) 0.27				yes	0	0	0	0	0	0	0	0	0	0	0	0	0	0	0	1	0	0	0	0	0	0	0	0	0	0	0	0
20150210CCB106	Inpatient	F	40	FUO	Blood		Negative(-) 0.28				no	0	0	0	0	0	0	0	0	0	0	0	0	0	0	0	0	0	0	0	0	0	0	0	0	0	0	0	0
20150826CCB334	Inpatient	F	40	FUO	Blood		Negative(-) 0.33				no	0	0	0	0	0	0	0	0	0	0	0	0	0	0	0	0	0	0	0	0	0	0	0	0	0	0	0	0
20150303CCB043	Inpatient	F	40	FUO	Blood	Positive(+) 3.21					yes	0	0	0	0	0	0	0	0	0	0	0	0	0	0	0	1	0	0	0	0	0	0	0	0	0	0	0	0
20150413CCB126	Inpatient	F	41	FUO	Blood	Positive(+) 1.56	Negative(-) 0.08	Equivocal 0.80	Negative(-) 0.12	Negative(-) 0.56	yes	0	0	0	0	0	0	0	0	0	0	0	0	0	0	0	1	0	0	0	0	0	0	0	0	0	0	0	0
20160601CCB282	Inpatient	M	41	FUO	Blood	Positive(+) 4.44	Negative(-) 0.05	Negative(-) 0.09	Negative(-) 0.10	Positive(+) 2.38	yes	0	0	0	0	0	0	0	0	0	0	0	0	0	0	0	1	0	0	0	0	0	0	0	0	0	0	0	0
20160519CCB162	Inpatient	M	41	FUO	Blood	Positive(+) 3.91	Negative(-) 0.37	Negative(-) 0.35	Negative(-) 0.28	Positive(+) 2.47	yes	0	0	0	0	0	0	0	0	0	0	0	0	0	0	0	1	0	0	0	0	0	0	0	0	0	0	0	0
20170412CCB090	Outpatient	M	41	FUO	Blood		Negative(-) 0.118			Positive(+) 2.668	no	0	0	0	0	0	0	0	0	0	0	0	0	0	0	0	0	0	0	0	0	0	0	0	0	0	0	0	0
20150728CCB323	Outpatient	F	41	FUO	Blood	Positive(+) 3.16	Negative(-) 0.12	Negative(-) 0.53	Negative(-) 0.33	Positive(+) 4.14	yes	0	0	0	0	0	1	0	1	1	0	1	0	1	1	0	1	0	0	0	0	0	1	1	0	0	1	1	0		207	207
20151118CCB247	Outpatient	M	41	FUO	Blood		Negative(-) 0.14			Positive(+) 4.47	no	0	0	0	0	0	0	0	0	0	0	0	0	0	0	0	0	0	0	0	0	0	0	0	0	0	0	0	0
20160120CCB274	Outpatient	F	41	FUO	Blood	Positive(+) 8.44	Negative(-) 0.15	Equivocal 0.84	Negative(-) 0.71	Positive(+) 5.78	yes	0	0	0	0	0	0	0	0	0	0	0	0	0	0	0	1	0	0	0	0	0	0	0	0	0	0	0	0
20140812CCB106	Inpatient	F	41	FUO	Blood	Positive(+) 4.07	Negative(-) 0.32	Negative(-) 0.21	Negative(-) 0.21	Positive(+) 8.03	yes	0	0	0	0	0	0	0	0	0	0	0	0	0	0	0	1	0	0	0	0	0	0	0	0	0	0	0	0
20141120CCB163	Outpatient	M	41	FUO	Blood		Negative(-) 0.37	Positive(+) 2.23	Negative(-) 0.22		no	0	0	0	0	0	0	0	0	0	0	0	0	0	0	0	0	0	0	0	0	0	0	0	0	0	0	0	0
20170301CCB245	Outpatient	F	41	FUO	Blood		Negative(-) 0.25	Negative(-) 0.47	Negative(-) 0.24		no	0	0	0	0	0	0	0	0	0	0	0	0	0	0	0	0	0	0	0	0	0	0	0	0	0	0	0	0
20150526CCB279	Outpatient	F	41	FUO	Blood	Positive(+) 2.88	Negative(-) 0.47	Negative(-) 0.55	Negative(-) 0.41		yes	0	0	0	0	0	0	0	1	0	0	0	0	1	0	0	1	0	0	0	0	0	1	0	0	0	1	0	0
20140826CCB354	Inpatient	F	41	FUO	Blood	Positive(+) 2.50	Negative(-) 0.08	Negative(-) 0.18			yes	0	0	0	0	0	0	0	0	0	0	0	0	0	0	0	1	0	0	0	0	0	0	0	0	0	0	0	0
20160628CCB227	Outpatient	F	41	FUO	Blood	Positive(+) 5.07	Negative(-) 0.13	Negative(-) 0.67			yes	0	0	0	0	0	0	0	0	0	0	0	0	0	0	0	1	0	0	0	0	0	0	0	0	0	0	0	0
20150713CCB131	Outpatient	M	41	FUO	Blood		Negative(-) 0.10	Positive(+) 1.14			no	0	0	0	0	0	0	0	0	0	0	0	0	0	0	0	0	0	0	0	0	0	0	0	0	0	0	0	0
20141125CCB291	Inpatient	F	41	FUO	Blood		Equivocal 0.97				no	0	0	0	0	0	0	0	0	0	0	0	0	0	0	0	0	0	0	0	0	0	0	0	0	0	0	0	0
20141021CCB143	Inpatient	F	41	FUO	Blood		Negative(-) 0.11				no	0	0	0	0	0	0	0	0	0	0	0	0	0	0	0	0	0	0	0	0	0	0	0	0	0	0	0	0
20141230CCB277	Outpatient	M	41	FUO	Blood		Negative(-) 0.23				no	0	0	0	0	0	0	0	0	0	0	0	0	0	0	0	0	0	0	0	0	0	0	0	0	0	0	0	0
20150605CCB086	Inpatient	M	41	FUO	Blood	Positive(+) 9.42	Negative(-) 0.47				yes	0	0	0	0	0	0	0	0	0	0	0	0	0	0	0	1	0	0	0	0	0	0	0	0	0	0	0	0
20160908CCB058	Outpatient	F	41	FUO	Blood		Positive(+) 1.13				no	0	0	0	0	0	0	0	0	0	0	0	0	0	0	0	0	0	0	0	0	0	0	0	0	0	0	0	0
20141106CCB056	Inpatient	M	41	FUO	Blood		Positive(+) 1.25				no	0	0	0	0	0	0	0	0	0	0	0	0	0	0	0	0	0	0	0	0	0	0	0	0	0	0	0	0
20151106CCB071	Inpatient	F	42	FUO	Blood	Positive(+) 3.36	Negative(-) 0.18	Negative(-) 0.51	Negative(-) 0.29	Positive(+) 1.75	yes	0	0	0	0	0	0	0	0	0	0	0	0	0	0	0	1	0	0	0	0	0	0	0	0	0	0	0	0
20160309CCB104	Inpatient	F	42	FUO	Blood	Positive(+) 6.69	Negative(-) 0.12	Negative(-) 0.67	Negative(-) 0.78	Positive(+) 3.63	yes	0	0	0	0	0	0	0	0	0	0	0	0	0	0	0	1	0	0	0	0	0	0	0	0	0	0	0	0
20150707CCB023	Outpatient	F	42	FUO	Blood	Positive(+) 5.69	Negative(-) 0.11	Negative(-) 0.31	Negative(-) 0.13	Positive(+) 4.10	yes	0	0	0	0	0	0	0	0	0	0	0	0	0	0	0	1	0	0	0	0	0	0	0	0	0	0	0	0
20161213CCB121	Outpatient	F	42	FUO	Blood					Positive(+) 4.74	no	0	0	0	0	0	0	0	0	0	0	0	0	0	0	0	0	0	0	0	0	0	0	0	0	0	0	0	0
20150504CCB017	Inpatient	M	42	FUO	Blood	Positive(+) 6.47	Negative(-) 0.05	Equivocal 0.90	Negative(-) 0.50	Positive(+) 7.80	yes	0	0	0	0	0	0	0	0	0	0	0	0	0	0	0	1	0	0	0	0	0	0	0	0	0	0	0	0
20140527CCB007	Outpatient	M	42	FUO	Blood	Positive(+) 3.13	Negative(-) 0.14	Negative(-) 0.22	Negative(-) 0.14		yes	0	0	0	0	0	0	0	0	0	0	0	0	0	0	0	1	0	0	0	0	0	0	0	0	0	0	0	0
20140904CCB240	Outpatient	F	42	FUO	Blood		Negative(-) 0.13		Negative(-) 0.14		no	0	0	0	0	0	0	0	0	0	0	0	0	0	0	0	0	0	0	0	0	0	0	0	0	0	0	0	0
20140610CCB259	Outpatient	F	42	FUO	Blood		Negative(-) 0.22		Negative(-) 0.17		no	0	0	0	0	0	0	0	0	0	0	0	0	0	0	0	0	0	0	0	0	0	0	0	0	0	0	0	0
20151228CCB424	Inpatient	F	42	FUO	Blood		Negative(-) 0.13		Negative(-) 0.23		no	0	0	0	0	0	0	0	0	0	0	0	0	0	0	0	0	0	0	0	0	0	0	0	0	0	0	0	0
20150826CCB318	Outpatient	F	42	FUO	Blood	Positive(+) 5.80	Negative(-) 0.34	Negative(-) 0.49	Negative(-) 0.30		yes	0	0	0	0	0	0	0	0	0	0	0	0	0	0	0	1	0	0	0	0	0	0	0	0	0	0	0	0
20160126CCB367	Outpatient	M	42	FUO	Blood	Positive(+) 5.39	Negative(-) 0.21	Negative(-) 0.48	Negative(-) 0.36		yes	0	0	0	0	0	0	0	0	0	0	0	0	0	0	0	1	0	0	0	0	0	0	0	0	0	0	0	0
20170213CCB091	Inpatient	F	42	FUO	Blood	Positive(+) 2.97	Negative(-) 0.13	Positive(+) 1.53	Negative(-) 0.53		yes	0	0	0	0	0	0	0	0	0	0	0	0	0	0	0	1	0	0	0	0	0	0	0	0	0	0	0	0
20160805CCB067	Inpatient	M	42	FUO	Blood	Positive(+) 5.66	Negative(-) 0.14	Equivocal 1.00	Negative(-) 0.64		yes	0	0	0	0	0	0	0	0	0	0	0	0	0	0	0	1	0	0	0	0	0	0	0	0	0	0	0	0
20160118CCB223	Inpatient	F	42	FUO	Blood	Positive(+) 7.19	Negative(-) 0.07	Negative(-) 0.61	Negative(-) 0.76		yes	0	0	0	0	0	0	0	0	0	0	0	0	0	0	0	1	0	0	0	0	0	0	0	0	0	0	0	0
20150923CCB181	Inpatient	F	42	FUO	Blood		Negative(-) 0.19	Negative(-) 0.40			no	0	0	0	0	0	0	0	0	0	0	0	0	0	0	0	0	0	0	0	0	0	0	0	0	0	0	0	0
20150227CCB223	Inpatient	F	42	FUO	Blood	Positive(+) 4.88	Negative(-) 0.07	Positive(+) 1.72			yes	0	0	0	0	0	0	0	0	0	0	0	0	0	0	0	1	0	0	0	0	0	0	0	0	0	0	0	0
20140710CCB306	Outpatient	F	42	FUO	Blood		Equivocal 1.01				no	0	0	0	0	0	0	0	0	0	0	0	0	0	0	0	0	0	0	0	0	0	0	0	0	0	0	0	0
20150810CCB137	Inpatient	F	42	FUO	Blood		Negative(-) 0.08				no	0	0	0	0	0	0	0	0	0	0	0	0	0	0	0	0	0	0	0	0	0	0	0	0	0	0	0	0
20170207CCB047	Inpatient	F	42	FUO	Blood		Negative(-) 0.15				no	0	0	0	0	0	0	0	0	0	0	0	0	0	0	0	0	0	0	0	0	0	0	0	0	0	0	0	0
20141118CCB144	Outpatient	M	42	FUO	Blood		Negative(-) 0.31				no	0	0	0	0	0	0	0	0	0	0	0	0	0	0	0	0	0	0	0	0	0	0	0	0	0	0	0	0
20160111CCB134	Inpatient	F	42	FUO	Blood	Positive(+) 3.73	Negative(-) 0.47				yes	0	0	0	0	0	0	0	0	0	0	0	0	0	0	0	1	0	0	0	0	0	0	0	0	0	0	0	0
20151222CCB318	Outpatient	M	42	FUO	Blood	Positive(+) 6.25	Negative(-) 0.25	Positive(+) 1.31	Negative(-) 0.46		yes	0	0	0	0	0	0	0	0	0	0	0	0	0	0	0	1	0	0	0	0	0	0	0	0	0	0	0	0
20160323CCB342	Outpatient	M	43	FUO	Blood					Positive(+) 1.63	no	0	0	0	0	0	0	0	0	0	0	0	0	0	0	0	0	0	0	0	0	0	0	0	0	0	0	0	0
20160201CCB019	Inpatient	F	43	FUO	Blood	Positive(+) 2.86	Negative(-) 0.33	Positive(+) 1.29	Equivocal 0.80	Positive(+) 2.86	yes	0	0	0	0	0	0	0	0	0	0	0	0	0	0	0	1	0	0	0	0	0	0	0	0	0	0	0	0
20160704CCB013	Inpatient	M	43	FUO	Blood	Positive(+) 1.34	Negative(-) 0.18	Negative(-) 0.58	Negative(-) 0.45	Positive(+) 3.01	yes	0	0	0	0	0	0	0	0	0	0	0	0	0	0	0	1	0	0	0	0	0	0	0	0	0	0	0	0
20160704CCB014	Inpatient	M	43	FUO	Blood	Positive(+) 4.53	Negative(-) 0.25	Positive(+) 1.32	Positive(+) 1.31	Positive(+) 3.60	yes	0	0	0	0	0	0	0	0	0	0	0	0	0	0	0	1	0	0	0	0	0	0	0	0	0	0	0	0
20140704CCB240	Outpatient	M	43	FUO	Blood		Negative(-) 0.06	Negative(-) 0.23	Negative(-) 0.21	Positive(+) 4.13	no	0	0	0	0	0	0	0	0	0	0	0	0	0	0	0	0	0	0	0	0	0	0	0	0	0	0	0	0
20150520CCB236	Outpatient	F	43	FUO	Blood					Positive(+) 5.36	no	0	0	0	0	0	0	0	0	0	0	0	0	0	0	0	0	0	0	0	0	0	0	0	0	0	0	0	0
20160628CCB231	Inpatient	M	43	FUO	Blood		Negative(-) 0.15		Equivocal 0.86		no	0	0	0	0	0	0	0	0	0	0	0	0	0	0	0	0	0	0	0	0	0	0	0	0	0	0	0	0
20130903CCB019	Outpatient	M	43	FUO	Blood	Positive(+) 4.63	Negative(-) 0.18	Equivocal 1.03	Equivocal 0.90		yes	0	0	0	0	0	0	0	0	0	0	0	0	0	0	0	1	0	0	0	0	0	0	0	0	0	0	0	0
20160825CCB239	Outpatient	M	43	FUO	Blood	Positive(+) 3.89	Negative(-) 0.20	Negative(-) 0.20	Negative(-) 0.11		yes	0	0	0	0	0	0	0	0	0	0	0	0	0	0	0	1	0	0	0	0	0	0	0	0	0	0	0	0
20150812CCB144	Inpatient	M	43	FUO	Blood	Positive(+) 4.77	Negative(-) 0.06	Negative(-) 0.15	Negative(-) 0.12		yes	0	0	0	0	0	0	0	0	0	0	0	0	0	0	0	1	0	0	0	0	0	0	0	0	0	0	0	0
20160714CCB150	Inpatient	M	43	FUO	Blood		Negative(-) 0.14	Negative(-) 0.46	Negative(-) 0.17		no	0	0	0	0	0	0	0	0	0	0	0	0	0	0	0	0	0	0	0	0	0	0	0	0	0	0	0	0
20140715CCB050	Outpatient	F	43	FUO	Blood	Positive(+) 7.15	Negative(-) 0.25	Negative(-) 0.34	Negative(-) 0.58		yes	0	0	0	0	0	1	1	0	1	0	1	1	0	1	0	1	0	0	0	0	1	0	1	0	1	0	1	0		211	211
20150109CCB099	Inpatient	F	43	FUO	Blood			Positive(+) 3.84	Positive(+) 4.92		no	0	0	0	0	0	0	0	0	0	0	0	0	0	0	0	0	0	0	0	0	0	0	0	0	0	0	0	0
20160601CCB291	Outpatient	M	43	FUO	Blood	Positive(+) 4.39	Equivocal 0.84				yes	0	0	0	0	0	0	0	0	0	0	0	0	0	0	0	1	0	0	0	0	0	0	0	0	0	0	0	0
20140704CCB249	Inpatient	F	43	FUO	Blood		Negative(-) 0.15				no	0	0	0	0	0	0	0	0	0	0	0	0	0	0	0	0	0	0	0	0	0	0	0	0	0	0	0	0
20161107CCB060	Inpatient	M	43	FUO	Blood	Positive(+) 4.34	Negative(-) 0.18				yes	0	0	0	0	0	0	0	0	0	0	0	0	0	0	0	1	0	0	0	0	0	0	0	0	0	0	0	0
20170626CCB183	Inpatient	F	43	FUO	Blood	Positive(+) 2.974	Negative(-) 0.165			Positive(+) 4.328	yes	0	0	0	0	0	0	0	0	0	1	0	0	0	0	1	1	0	0	0	0	0	0	0	1	0	0	0	1					118	118		118	118
20170706CCB053	Inpatient	F	43	FUO	Blood	Positive(+) 1.977	Negative(-) 0.203				yes	0	0	0	0	0	0	0	0	0	0	0	0	0	0	0	1	0	0	0	0	0	0	0	0	0	0	0	0
20160311CCB134	Outpatient	M	44	FUO	Blood	Positive(+) 4.60	Negative(-) 0.18	Positive(+) 1.19	Positive(+) 1.27	Positive(+) 1.66	yes	0	0	0	0	0	0	0	0	0	0	0	0	0	0	0	1	0	0	0	0	0	0	0	0	0	0	0	0
20140826CCB346	Outpatient	M	44	FUO	Blood		Negative(-) 0.04	Negative(-) 0.14	Negative(-) 0.09		no	0	0	0	0	0	0	0	0	0	0	0	0	0	0	0	0	0	0	0	0	0	0	0	0	0	0	0	0
20170410CCB060	Outpatient	M	44	FUO	Blood		Negative(-) 0.115	Negative(-) 0.763	Negative(-) 0.358		no	0	0	0	0	0	0	0	0	0	0	0	0	0	0	0	0	0	0	0	0	0	0	0	0	0	0	0	0
20150417CCB212	Outpatient	F	44	FUO	Blood		Negative(-) 0.08	Negative(-) 0.44	Negative(-) 0.36		no	0	0	0	0	0	0	0	0	0	0	0	0	0	0	0	0	0	0	0	0	0	0	0	0	0	0	0	0
20150901CCB369	Inpatient	F	44	FUO	Blood	Positive(+) 6.13	Negative(-) 0.08	Negative(-) 0.44	Negative(-) 0.43		yes	0	0	0	0	0	0	0	0	0	0	0	0	0	0	0	1	0	0	0	0	0	0	0	0	0	0	0	0
20151120CCB275	Inpatient	F	44	FUO	Blood	Positive(+) 6.41	Negative(-) 0.08	Equivocal 0.82	Negative(-) 0.45		yes	0	0	0	0	0	0	0	0	0	0	0	0	0	0	0	1	0	0	0	0	0	0	0	0	0	0	0	0
20160407CCB048	Outpatient	F	44	FUO	Blood	Positive(+) 5.53	Negative(-) 0.19	Negative(-) 0.54			yes	0	0	0	0	0	0	0	0	0	0	0	0	0	0	0	1	0	0	0	0	0	0	0	0	0	0	0	0
20160118CCB236	Outpatient	M	44	FUO	Blood		Negative(-) 0.05				no	0	0	0	0	0	0	0	0	0	0	0	0	0	0	0	0	0	0	0	0	0	0	0	0	0	0	0	0
20140826CCB365	Outpatient	F	44	FUO	Blood		Negative(-) 0.07				no	0	0	0	0	0	0	0	0	0	0	0	0	0	0	0	0	0	0	0	0	0	0	0	0	0	0	0	0
20140529CCB118	Inpatient	F	44	FUO	Blood		Negative(-) 0.14				no	0	0	0	0	0	0	0	0	0	0	0	0	0	0	0	0	0	0	0	0	0	0	0	0	0	0	0	0
20161018CCB118	Outpatient	F	44	FUO	Blood		Negative(-) 0.15				no	0	0	0	0	0	0	0	0	0	0	0	0	0	0	0	0	0	0	0	0	0	0	0	0	0	0	0	0
20150512CCB123	Inpatient	M	44	FUO	Blood		Negative(-) 0.16				no	0	0	0	0	0	0	0	0	0	0	0	0	0	0	0	0	0	0	0	0	0	0	0	0	0	0	0	0
20141125CCB294	Outpatient	F	44	FUO	Blood		Negative(-) 0.41				no	0	0	0	0	0	0	0	0	0	0	0	0	0	0	0	0	0	0	0	0	0	0	0	0	0	0	0	0
20160217CCB155	Outpatient	M	44	FUO	Blood		Negative(-) 0.42				no	0	0	0	0	0	0	0	0	0	0	0	0	0	0	0	0	0	0	0	0	0	0	0	0	0	0	0	0
20140624CCB450	Inpatient	M	44	FUO	Blood	Positive(+) 3.94	Negative(-) 0.46				yes	0	0	0	0	0	0	0	0	0	0	0	0	0	0	0	1	0	0	0	0	0	0	0	0	0	0	0	0
20150130CCB305	Outpatient	M	44	FUO	Blood	Positive(+) 5.63			Positive(+) 2.04		yes	0	0	0	0	0	0	0	0	0	0	0	0	0	0	0	1	0	0	0	0	0	0	0	0	0	0	0	0
20141125CCB296	Outpatient	M	45	FUO	Blood		Negative(-) 0.09			Equivocal 0.84	no	0	0	0	0	0	0	0	0	0	0	0	0	0	0	0	0	0	0	0	0	0	0	0	0	0	0	0	0
20160426CCB214	Outpatient	M	45	FUO	Blood		Negative(-) 0.14			Positive(+) 2.35	no	0	0	0	0	0	0	0	0	0	0	0	0	0	0	0	0	0	0	0	0	0	0	0	0	0	0	0	0
20151102CCB020	Outpatient	M	45	FUO	Blood		Negative(-) 0.13	Negative(-) 0.47	Negative(-) 0.24	Positive(+) 4.51	no	0	0	0	0	0	0	0	0	0	0	0	0	0	0	0	0	0	0	0	0	0	0	0	0	0	0	0	0
20160215CCB119	Inpatient	M	45	FUO	Blood	Equivocal 1.03	Negative(-) 0.05	Negative(-) 0.36	Negative(-) 0.31	Positive(+) 4.56	no	0	0	0	0	0	0	0	0	0	0	0	0	0	0	0	0	0	0	0	0	0	0	0	0	0	0	0	0
20150317CCB178	Outpatient	F	45	FUO	Blood	Positive(+) 6.20	Negative(-) 0.13	Negative(-) 0.67	Negative(-) 0.34	Positive(+) 5.71	yes	0	0	0	0	0	0	0	0	0	0	0	0	0	0	0	1	0	0	0	0	0	0	0	0	0	0	0	0
20150227CCB214	Outpatient	M	45	FUO	Blood	Positive(+) 3.40	Negative(-) 0.07	Positive(+) 1.17	Negative(-) 0.36	Positive(+) 6.94	yes	0	0	0	0	0	0	0	0	0	0	0	0	0	0	0	1	0	0	0	0	0	0	0	0	0	0	0	0
20151019CCB147	Inpatient	F	45	FUO	Blood	Positive(+) 4.84	Negative(-) 0.13	Negative(-) 0.42	Negative(-) 0.42	Positive(+) 7.47	yes	0	0	0	0	0	0	0	0	0	0	0	0	0	0	0	1	0	0	0	0	0	0	0	0	0	0	0	0
20170313CCB047	Inpatient	F	45	FUO	Blood	Positive(+) 5.00	Negative(-) 0.23	Negative(-) 0.23	Negative(-) 0.17		yes	0	0	0	0	0	0	0	0	0	0	0	0	0	0	0	1	0	0	0	0	0	0	0	0	0	0	0	0
20150709CCB104	Inpatient	F	45	FUO	Blood		Negative(-) 0.27	Equivocal 1.00	Negative(-) 0.24		no	0	0	0	0	0	0	0	0	0	0	0	0	0	0	0	0	0	0	0	0	0	0	0	0	0	0	0	0
20151214CCB173	Inpatient	F	45	FUO	Blood	Positive(+) 5.55	Negative(-) 0.35	Negative(-) 0.22	Negative(-) 0.24		yes	0	0	0	0	0	0	0	0	0	0	0	0	0	0	0	1	0	0	0	0	0	0	0	0	0	0	0	0
20160914CCB108	Inpatient	M	45	FUO	Blood			Negative(-) 0.44	Negative(-) 0.26		no	0	0	0	0	0	0	0	0	0	0	0	0	0	0	0	0	0	0	0	0	0	0	0	0	0	0	0	0
20170510CCB085	Outpatient	M	45	FUO	Blood	Positive(+) 4.430	Negative(-) 0.168	Negative(-) 0.670	Negative(-) 0.610		yes	0	0	0	0	0	0	0	0	0	0	0	0	0	0	0	1	0	0	0	0	0	0	0	0	0	0	0	0
20160523CCB203	Inpatient	M	45	FUO	Blood	Positive(+) 5.58	Negative(-) 0.34	Negative(-) 0.60			yes	0	0	0	0	0	0	0	0	0	0	0	0	0	0	0	1	0	0	0	0	0	0	0	0	0	0	0	0
20150715CCB167	Inpatient	F	45	FUO	Blood			Positive(+) 1.36			no	0	0	0	0	0	0	0	0	0	0	0	0	0	0	0	0	0	0	0	0	0	0	0	0	0	0	0	0
20170724CCB190	Inpatient	F	45	FUO	Blood		Negative(-) 0.092				no	0	0	0	0	0	0	0	0	0	0	0	0	0	0	0	0	0	0	0	0	0	0	0	0	0	0	0	0
20160413CCB100	Outpatient	F	45	FUO	Blood	Positive(+) 5.20	Negative(-) 0.16				yes	0	0	0	0	0	0	0	0	0	0	0	0	0	0	0	1	0	0	0	0	0	0	0	0	0	0	0	0
20151112CCB147	Inpatient	M	45	FUO	Blood		Negative(-) 0.16				no	0	0	0	0	0	0	0	0	0	0	0	0	0	0	0	0	0	0	0	0	0	0	0	0	0	0	0	0
20141120CCB178	Inpatient	F	45	FUO	Blood		Negative(-) 0.24				no	0	0	0	0	0	0	0	0	0	0	0	0	0	0	0	0	0	0	0	0	0	0	0	0	0	0	0	0
20170104CCB016	Outpatient	F	45	FUO	Blood		Negative(-) 0.29				no	0	0	0	0	0	0	0	0	0	0	0	0	0	0	0	0	0	0	0	0	0	0	0	0	0	0	0	0
20170410CCB058	Outpatient	M	45	FUO	Blood		Negative(-) 0.314			Negative(-) 0.137	no	0	0	0	0	0	0	0	0	0	0	0	0	0	0	0	0	0	0	0	0	0	0	0	0	0	0	0	0
20170519CCB190	Outpatient	F	45	FUO	Blood				Negative(-) 0.153		no	0	0	0	0	0	0	0	0	0	0	0	0	0	0	0	0	0	0	0	0	0	0	0	0	0	0	0	0
20150313CCB150	Outpatient	F	45	FUO	Blood		Negative(-) 0.11				no	0	0	0	0	0	0	0	0	0	0	0	0	0	0	0	0	0	0	0	0	0	0	0	0	0	0	0	0
20140612CCB258	Outpatient	M	46	FUO	Blood	Positive(+) 2.44	Negative(-) 0.32	Negative(-) 0.37	Negative(-) 0.11	Positive(+) 4.10	yes	0	0	0	0	0	0	0	0	0	0	0	0	0	0	0	1	0	0	0	0	0	0	0	0	0	0	0	0
20151029CCB288	Inpatient	F	46	FUO	Blood	Positive(+) 5.51	Negative(-) 0.12	Negative(-) 0.41		Positive(+) 4.72	yes	0	0	0	0	0	0	0	0	0	0	0	0	0	0	0	1	0	0	0	0	0	0	0	0	0	0	0	0
20150724CCB273	Inpatient	M	46	FUO	Blood	Positive(+) 6.75	Negative(-) 0.08	Positive(+) 1.29	Positive(+) 1.23	Positive(+) 5.36	yes	0	0	0	0	0	0	0	0	0	0	0	0	0	0	0	1	0	0	0	0	0	0	0	0	0	0	0	0
20170223CCB181	Outpatient	F	46	FUO	Blood	Positive(+) 1.69	Negative(-) 0.07	Negative(-) 0.78	Negative(-) 0.10		yes	0	0	0	0	0	0	0	0	0	0	0	0	0	0	0	1	0	0	0	0	0	0	0	0	0	0	0	0
20160815CCB133	Outpatient	F	46	FUO	Blood		Negative(-) 0.06	Positive(+) 1.30	Negative(-) 0.21		no	0	0	0	0	0	0	0	0	0	0	0	0	0	0	0	0	0	0	0	0	0	0	0	0	0	0	0	0
20150120CCB196	Outpatient	M	46	FUO	Blood		Equivocal 0.83	Negative(-) 0.70	Negative(-) 0.37		no	0	0	0	0	0	0	0	0	0	0	0	0	0	0	0	0	0	0	0	0	0	0	0	0	0	0	0	0
20150203CCB031	Outpatient	M	46	FUO	Blood		Negative(-) 0.10	Negative(-) 0.30	Negative(-) 0.40		no	0	0	0	0	0	0	0	0	0	0	0	0	0	0	0	0	0	0	0	0	0	0	0	0	0	0	0	0
20160819CCB181	Inpatient	F	46	FUO	Blood	Positive(+) 3.97	Negative(-) 0.18	Equivocal 0.82	Positive(+) 2.53		yes	0	0	0	0	0	0	0	0	0	0	0	0	0	0	0	1	0	0	0	0	0	0	0	0	0	0	0	0
20150427CCB276	Outpatient	M	46	FUO	Blood	Positive(+) 4.24	Negative(-) 0.13	Positive(+) 3.87			yes	0	0	0	0	0	0	0	0	0	0	0	0	0	0	0	1	0	0	0	0	0	0	0	0	0	0	0	0
20150828CCB357	Outpatient	M	46	FUO	Blood	Positive(+) 3.15	Negative(-) 0.07				yes	0	0	0	0	0	0	0	0	0	0	0	0	0	0	0	1	0	0	0	0	0	0	0	0	0	0	0	0
20161111CCB105	Inpatient	M	46	FUO	Blood	Positive(+) 4.80	Negative(-) 0.09				yes	0	0	0	0	0	0	0	0	0	0	0	0	0	0	0	1	0	0	0	0	0	0	0	0	0	0	0	0
20161205CCB031	Inpatient	M	46	FUO	Blood		Negative(-) 0.09				no	0	0	0	0	0	0	0	0	0	0	0	0	0	0	0	0	0	0	0	0	0	0	0	0	0	0	0	0
20150409CCB090	Outpatient	M	46	FUO	Blood		Negative(-) 0.10				no	0	0	0	0	0	0	0	0	0	0	0	0	0	0	0	0	0	0	0	0	0	0	0	0	0	0	0	0
20140529CCB114	Inpatient	M	46	FUO	Blood	Positive(+) 2.33	Negative(-) 0.13				yes	0	0	0	0	0	0	0	0	0	0	0	0	0	0	0	1	0	0	0	0	0	0	0	0	0	0	0	0
20150911CCB072	Outpatient	M	46	FUO	Blood		Negative(-) 0.14				no	0	0	0	0	0	0	0	0	0	0	0	0	0	0	0	0	0	0	0	0	0	0	0	0	0	0	0	0
20140918CCB344	Outpatient	F	46	FUO	Blood		Negative(-) 0.20				no	0	0	0	0	0	0	0	0	0	0	0	0	0	0	0	0	0	0	0	0	0	0	0	0	0	0	0	0
20150212CCB144	Outpatient	F	46	FUO	Blood		Negative(-) 0.20				no	0	0	0	0	0	0	0	0	0	0	0	0	0	0	0	0	0	0	0	0	0	0	0	0	0	0	0	0
20161123CCB211	Outpatient	M	46	FUO	Blood		Negative(-) 0.36				no	0	0	0	0	0	0	0	0	0	0	0	0	0	0	0	0	0	0	0	0	0	0	0	0	0	0	0	0
20150109CCB090	Outpatient	F	46	FUO	Blood		Negative(-) 0.45				no	0	0	0	0	0	0	0	0	0	0	0	0	0	0	0	0	0	0	0	0	0	0	0	0	0	0	0	0
20160301CCB344	Outpatient	M	46	FUO	Blood		Negative(-) 0.53				no	0	0	0	0	0	0	0	0	0	0	0	0	0	0	0	0	0	0	0	0	0	0	0	0	0	0	0	0
20140606CCB244	Outpatient	F	46	FUO	Blood		Negative(-) 0.77				no	0	0	0	0	0	0	0	0	0	0	0	0	0	0	0	0	0	0	0	0	0	0	0	0	0	0	0	0
20140529CCB123	Outpatient	F	46	FUO	Blood		Positive(+) 1.30				no	0	0	0	0	0	0	0	0	0	0	0	0	0	0	0	0	0	0	0	0	0	0	0	0	0	0	0	0
20170110CCB072	Outpatient	M	46	FUO	Blood		Negative(-) 0.06				no	0	0	0	0	0	0	0	0	0	0	0	0	0	0	0	0	0	0	0	0	0	0	0	0	0	0	0	0
20170327CCB169	Outpatient	F	46	FUO	Blood		Negative(-) 0.78				no	0	0	0	0	0	0	0	0	0	0	0	0	0	0	0	0	0	0	0	0	0	0	0	0	0	0	0	0
20170726CCB204	Inpatient	F	47	FUO	Blood	Positive(+) 2.977	Negative(-) 0.104	Negative(-) 0.132	Negative(-) 0.093	Positive(+) 3.659	yes	0	0	0	0	0	0	0	0	0	0	0	0	0	0	0	1	0	0	0	0	0	0	0	0	0	0	0	0
20151029CCB278	Inpatient	M	47	FUO	Blood	Positive(+) 3.11	Negative(-) 0.36	Negative(-) 0.39	Negative(-) 0.18	Positive(+) 4.15	yes	0	0	0	0	0	0	0	0	0	0	0	0	0	0	0	1	0	0	0	0	0	0	0	0	0	0	0	0
20150722CCB236	Inpatient	M	47	FUO	Blood	Positive(+) 4.37	Negative(-) 0.10	Negative(-) 0.12	Negative(-) 0.10	Positive(+) 4.70	yes	0	0	0	0	0	0	0	0	0	0	0	0	0	0	0	1	0	0	0	0	0	0	0	0	0	0	0	0
20150320CCB207	Outpatient	M	47	FUO	Blood	Positive(+) 3.00	Positive(+) 1.36	Positive(+) 2.92	Equivocal 1.08		yes	0	0	0	0	0	0	0	0	0	0	0	0	0	0	0	1	0	0	0	0	0	0	0	0	0	0	0	0
20161121CCB190	Outpatient	F	47	FUO	Blood		Negative(-) 0.21	Negative(-) 0.40	Negative(-) 0.17		no	0	0	0	0	0	0	0	0	0	0	0	0	0	0	0	0	0	0	0	0	0	0	0	0	0	0	0	0
20150409CCB070	Outpatient	F	47	FUO	Blood	Positive(+) 5.73	Negative(-) 0.24	Negative(-) 0.35	Negative(-) 0.20		yes	0	0	0	0	0	0	0	0	0	0	0	0	0	0	0	1	0	0	0	0	0	0	0	0	0	0	0	0
20150303CCB051	Inpatient	M	47	FUO	Blood	Positive(+) 2.89	Negative(-) 0.29	Negative(-) 0.41	Negative(-) 0.21		yes	0	0	0	0	0	0	0	0	0	0	0	0	0	0	0	1	0	0	0	0	0	0	0	0	0	0	0	0
20170112CCB101	Outpatient	M	47	FUO	Blood		Negative(-) 0.13	Negative(-) 0.28	Negative(-) 0.22		no	0	0	0	0	0	0	0	0	0	0	0	0	0	0	0	0	0	0	0	0	0	0	0	0	0	0	0	0
20160323CCB310	Outpatient	F	47	FUO	Blood		Negative(-) 0.06	Negative(-) 0.64	Positive(+) 1.35		no	0	0	0	0	0	0	0	0	0	0	0	0	0	0	0	0	0	0	0	0	0	0	0	0	0	0	0	0
20160307CCB055	Inpatient	M	47	FUO	Blood	Positive(+) 5.18	Negative(-) 0.33	Positive(+) 2.33	Positive(+) 1.98		yes	0	0	0	0	0	0	0	0	0	0	0	0	0	0	0	1	0	0	0	0	0	0	0	0	0	0	0	0
20160817CCB165	Inpatient	F	47	FUO	Blood		Negative(-) 0.09				no	0	0	0	0	0	0	0	0	0	0	0	0	0	0	0	0	0	0	0	0	0	0	0	0	0	0	0	0
20150203CCB015	Inpatient	M	47	FUO	Blood	Positive(+) 3.02	Negative(-) 0.18				yes	0	0	0	0	0	0	0	0	0	0	0	0	0	0	0	1	0	0	0	0	0	0	0	0	0	0	0	0
20141021CCB142	Inpatient	F	47	FUO	Blood		Negative(-) 0.23				no	0	0	0	0	0	0	0	0	0	0	0	0	0	0	0	0	0	0	0	0	0	0	0	0	0	0	0	0
20150120CCB188	Outpatient	F	47	FUO	Blood		Negative(-) 0.26				no	0	0	0	0	0	0	0	0	0	0	0	0	0	0	0	0	0	0	0	0	0	0	0	0	0	0	0	0
20160825CCB253	Outpatient	M	47	FUO	Blood		Positive(+) 1.54				no	0	0	0	0	0	0	0	0	0	0	0	0	0	0	0	0	0	0	0	0	0	0	0	0	0	0	0	0
20150212CCB154	Outpatient	F	47	FUO	Blood		Negative(-) 0.08	Positive(+) 1.70	Negative(-) 0.31	Positive(+) 4.19	no	0	0	0	0	0	0	0	0	0	0	0	0	0	0	0	0	0	0	0	0	0	0	0	0	0	0	0	0
20170126CCB214	Outpatient	M	47	FUO	Blood		Negative(-) 0.25		Negative(-) 0.79	Positive(+) 6.88	no	0	0	0	0	0	0	0	0	0	0	0	0	0	0	0	0	0	0	0	0	0	0	0	0	0	0	0	0
20170704CCB013	Inpatient	F	48	FUO	Blood	Positive(+) 4.506	Negative(-) 0.288	Negative(-) 0.626	Negative(-) 0.311	Negative(-) 0.488	yes	0	0	0	0	0	0	0	0	0	0	0	0	0	0	0	1	0	0	0	0	0	0	0	0	0	0	0	0
20160205CCB089	Inpatient	F	48	FUO	Blood	Positive(+) 2.74	Negative(-) 0.08	Negative(-) 0.39	Negative(-) 0.38	Positive(+) 3.37	yes	0	0	0	0	0	0	0	0	0	0	0	0	0	0	0	1	0	0	0	0	0	0	0	0	0	0	0	0
20170615CCB097	Outpatient	M	48	FUO	Blood	Positive(+) 6.092	Negative(-) 0.159	Positive(+) 2.847	Positive(+) 2.284	Positive(+) 3.392	yes	0	0	0	0	0	0	0	0	0	0	0	0	0	0	0	1	0	0	0	0	0	0	0	0	0	0	0	0
20170714CCB119	Inpatient	F	48	FUO	Blood	Positive(+) 5.147			Negative(-) 0.204	Positive(+) 4.479	yes	0	0	0	0	0	1	0	0	0	0	1	0	0	0	0	1	0	0	0	0	0	0	0	0	0	0	0	0		216	216
20160803CCB028	Outpatient	F	48	FUO	Blood	Positive(+) 6.89	Negative(-) 0.05	Positive(+) 1.75	Negative(-) 0.15	Positive(+) 4.74	yes	0	0	0	0	0	0	0	0	0	0	0	0	0	0	0	1	0	0	0	0	0	0	0	0	0	0	0	0
20160908CCB042	Inpatient	M	48	FUO	Blood	Positive(+) 5.86	Negative(-) 0.05	Positive(+) 1.45	Negative(-) 0.21	Positive(+) 5.25	yes	0	0	0	0	0	0	0	0	0	0	0	0	0	0	0	1	0	0	0	0	0	0	0	0	0	0	0	0
20140610CCB258	Inpatient	M	48	FUO	Blood	Positive(+) 4.82	Negative(-) 0.12		Negative(-) 0.23		yes	0	0	0	0	0	0	0	0	0	0	0	0	0	0	0	1	0	0	0	0	0	0	0	0	0	0	0	0
20160927CCB211	Inpatient	M	48	FUO	Blood	Positive(+) 2.76	Negative(-) 0.12	Negative(-) 0.51	Negative(-) 0.29		yes	0	0	0	0	0	0	0	0	0	0	0	0	0	0	0	1	0	0	0	0	0	0	0	0	0	0	0	0
20151118CCB251	Inpatient	M	48	FUO	Blood		Negative(-) 0.14	Negative(-) 0.57	Negative(-) 0.40		no	0	0	0	0	0	0	0	0	0	0	0	0	0	0	0	0	0	0	0	0	0	0	0	0	0	0	0	0
20140717CCB346	Outpatient	M	48	FUO	Blood		Negative(-) 0.05	Negative(-) 0.22			no	0	0	0	0	0	0	0	0	0	0	0	0	0	0	0	0	0	0	0	0	0	0	0	0	0	0	0	0
20150609CCB136	Outpatient	F	48	FUO	Blood		Equivocal 1.08				no	0	0	0	0	0	0	0	0	0	0	0	0	0	0	0	0	0	0	0	0	0	0	0	0	0	0	0	0
20160726CCB237	Outpatient	M	48	FUO	Blood	Positive(+) 5.86	Negative(-) 0.11				yes	0	0	0	0	0	0	0	0	0	0	0	0	0	0	0	1	0	0	0	0	0	0	0	0	0	0	0	0
20151124CCB326	Outpatient	M	48	FUO	Blood		Negative(-) 0.62				no	0	0	0	0	0	0	0	0	0	0	0	0	0	0	0	0	0	0	0	0	0	0	0	0	0	0	0	0
20150331CCB375	Outpatient	M	48	FUO	Blood		Negative(-) 0.25				no	0	0	0	0	0	0	0	0	0	0	0	0	0	0	0	0	0	0	0	0	0	0	0	0	0	0	0	0
20150127CCB261	Outpatient	M	49	FUO	Blood		Negative(-) 0.23	Negative(-) 0.10	Negative(-) 0.05	Equivocal 0.98	no	0	0	0	0	0	0	0	0	0	0	0	0	0	0	0	0	0	0	0	0	0	0	0	0	0	0	0	0
20160104CCB011	Inpatient	F	49	FUO	Blood	Positive(+) 3.13	Negative(-) 0.13	Positive(+) 1.33	Positive(+) 6.43	Positive(+) 2.50	yes	0	0	0	0	0	0	0	0	0	0	0	0	0	0	0	1	0	0	0	0	0	0	0	0	0	0	0	0
20160620CCB134	Inpatient	F	49	FUO	Blood	Positive(+) 5.29	Negative(-) 0.31	Equivocal 0.99	Positive(+) 3.34	Positive(+) 2.64	yes	0	0	0	0	0	0	0	0	0	0	0	0	0	0	0	1	0	0	0	0	0	0	0	0	0	0	0	0
20150707CCB018	Inpatient	F	49	FUO	Blood	Positive(+) 1.72	Negative(-) 0.09	Negative(-) 0.23	Negative(-) 0.10	Positive(+) 2.77	yes	0	0	0	0	0	0	0	0	0	0	0	0	0	0	0	1	0	0	0	0	0	0	0	0	0	0	0	0
20151126CCB359	Outpatient	F	49	FUO	Blood		Negative(-) 0.10			Positive(+) 3.45	no	0	0	0	0	0	0	0	0	0	0	0	0	0	0	0	0	0	0	0	0	0	0	0	0	0	0	0	0
20150722CCB245	Outpatient	M	49	FUO	Blood		Negative(-) 0.16	Negative(-) 0.32	Negative(-) 0.18	Positive(+) 4.80	no	0	0	0	0	0	0	0	0	0	0	0	0	0	0	0	0	0	0	0	0	0	0	0	0	0	0	0	0
20150310CCB098	Outpatient	F	49	FUO	Blood	Positive(+) 5.29	Negative(-) 0.10	Negative(-) 0.72		Positive(+) 6.61	yes	0	0	0	0	0	0	0	0	0	0	0	0	0	0	0	1	0	0	0	0	0	0	0	0	0	0	0	0
20150313CCB138	Outpatient	M	49	FUO	Blood	Positive(+) 5.53	Negative(-) 0.25	Negative(-) 0.57	Negative(-) 0.39	Positive(+) 7.68	yes	0	0	0	0	0	0	0	0	0	0	0	0	0	0	0	1	0	0	0	0	0	0	0	0	0	0	0	0
20150804CCB048	Inpatient	F	49	FUO	Blood			Positive(+) 1.41	Equivocal 1.08		no	0	0	0	0	0	0	0	0	0	0	0	0	0	0	0	0	0	0	0	0	0	0	0	0	0	0	0	0
20150504CCB033	Inpatient	M	49	FUO	Blood			Negative(-) 0.36	Negative(-) 0.24		no	0	0	0	0	0	0	0	0	0	0	0	0	0	0	0	0	0	0	0	0	0	0	0	0	0	0	0	0
20151023CCB240	Inpatient	F	49	FUO	Blood	Positive(+) 7.32	Negative(-) 0.27		Negative(-) 0.27		yes	0	0	0	0	0	0	0	0	0	0	0	0	0	0	0	1	0	0	0	0	0	0	0	0	0	0	0	0
20161010CCB052	Outpatient	M	49	FUO	Blood		Negative(-) 0.36	Negative(-) 0.76	Negative(-) 0.32		no	0	0	0	0	0	0	0	0	0	0	0	0	0	0	0	0	0	0	0	0	0	0	0	0	0	0	0	0
20160222CCB207	Inpatient	F	49	FUO	Blood		Negative(-) 0.48	Equivocal 0.97	Negative(-) 0.41		no	0	0	0	0	0	0	0	0	0	0	0	0	0	0	0	0	0	0	0	0	0	0	0	0	0	0	0	0
20170527CCB252	Inpatient	M	49	FUO	Blood		Equivocal 0.942				no	0	0	0	0	0	0	0	0	0	0	0	0	0	0	0	0	0	0	0	0	0	0	0	0	0	0	0	0
20150227CCB232	Outpatient	F	49	FUO	Blood		Equivocal 1.05				no	0	0	0	0	0	0	0	0	0	0	0	0	0	0	0	0	0	0	0	0	0	0	0	0	0	0	0	0
20150814CCB209	Inpatient	F	49	FUO	Blood		Negative(-) 0.12				no	0	0	0	0	0	0	0	0	0	0	0	0	0	0	0	0	0	0	0	0	0	0	0	0	0	0	0	0
20160511CCB105	Outpatient	M	49	FUO	Blood		Negative(-) 0.15				no	0	0	0	0	0	0	0	0	0	0	0	0	0	0	0	0	0	0	0	0	0	0	0	0	0	0	0	0
20151230CCB449	Inpatient	M	49	FUO	Blood		Negative(-) 0.26				no	0	0	0	0	0	0	0	0	0	0	0	0	0	0	0	0	0	0	0	0	0	0	0	0	0	0	0	0
20130903CCB116	Inpatient	F	49	FUO	Blood	Positive(+) 4.93					yes	0	0	0	0	0	0	0	0	0	0	0	0	0	0	0	1	0	0	0	0	0	0	0	0	0	0	0	0
20170710CCB069	Outpatient	F	49	FUO	Blood		Positive(+) 1.693				no	0	0	0	0	0	0	0	0	0	0	0	0	0	0	0	0	0	0	0	0	0	0	0	0	0	0	0	0
20150820CCB264	Inpatient	F	50	FUO	Blood	Positive(+) 4.63	Negative(-) 0.17	Positive(+) 1.14	Positive(+) 1.15	Positive(+) 5.28	yes	0	0	0	0	0	0	0	0	0	0	0	0	0	0	0	1	0	0	0	0	0	0	0	0	0	0	0	0
20160113CCB174	Inpatient	F	50	FUO	Blood	Positive(+) 3.67	Negative(-) 0.12	Negative(-) 0.42	Negative(-) 0.24		yes	0	0	0	0	0	0	0	0	0	0	0	0	0	0	0	1	0	0	0	0	0	0	0	0	0	0	0	0
20150728CCB326	Outpatient	F	50	FUO	Blood		Negative(-) 0.12	Negative(-) 0.61	Negative(-) 0.26		no	0	0	0	0	0	0	0	0	0	0	0	0	0	0	0	0	0	0	0	0	0	0	0	0	0	0	0	0
20150512CCB126	Outpatient	F	50	FUO	Blood		Positive(+) 3.07	Negative(-) 0.45			no	0	0	0	0	0	0	0	0	0	0	0	0	0	0	0	0	0	0	0	0	0	0	0	0	0	0	0	0
20160413CCB108	Inpatient	F	50	FUO	Blood	Positive(+) 3.06	Negative(-) 0.18	Negative(-) 0.56			yes	0	0	0	0	0	0	0	0	0	0	0	0	0	0	0	1	0	0	0	0	0	0	0	0	0	0	0	0
20130903CCB133	Inpatient	M	50	FUO	Blood	Positive(+) 3.33	Negative(-) 0.48				yes	0	0	0	0	0	0	0	0	0	0	0	0	0	0	0	1	0	0	0	0	0	0	0	0	0	0	0	0
20150216CCB170	Inpatient	M	50	FUO	Blood		Negative(-) 0.06				no	0	0	0	0	0	0	0	0	0	0	0	0	0	0	0	0	0	0	0	0	0	0	0	0	0	0	0	0
20160622CCB165	Outpatient	F	50	FUO	Blood		Negative(-) 0.08				no	0	0	0	0	0	0	0	0	0	0	0	0	0	0	0	0	0	0	0	0	0	0	0	0	0	0	0	0
20170405CCB008	Outpatient	F	50	FUO	Blood		Negative(-) 0.114				no	0	0	0	0	0	0	0	0	0	0	0	0	0	0	0	0	0	0	0	0	0	0	0	0	0	0	0	0
20151216CCB225	Outpatient	M	50	FUO	Blood		Negative(-) 0.12				no	0	0	0	0	0	0	0	0	0	0	0	0	0	0	0	0	0	0	0	0	0	0	0	0	0	0	0	0
20160205CCB099	Outpatient	F	50	FUO	Blood		Negative(-) 0.13				no	0	0	0	0	0	0	0	0	0	0	0	0	0	0	0	0	0	0	0	0	0	0	0	0	0	0	0	0
20160303CCB020	Inpatient	M	50	FUO	Blood		Negative(-) 0.13				no	0	0	0	0	0	0	0	0	0	0	0	0	0	0	0	0	0	0	0	0	0	0	0	0	0	0	0	0
20170207CCB045	Inpatient	F	50	FUO	Blood		Negative(-) 0.13				no	0	0	0	0	0	0	0	0	0	0	0	0	0	0	0	0	0	0	0	0	0	0	0	0	0	0	0	0
20150203CCB020	Inpatient	F	50	FUO	Blood		Negative(-) 0.16				no	0	0	0	0	0	0	0	0	0	0	0	0	0	0	0	0	0	0	0	0	0	0	0	0	0	0	0	0
20141016CCB087	Inpatient	M	50	FUO	Blood		Negative(-) 0.24				no	0	0	0	0	0	0	0	0	0	0	0	0	0	0	0	0	0	0	0	0	0	0	0	0	0	0	0	0
20150806CCB087	Inpatient	F	50	FUO	Blood		Negative(-) 0.34				no	0	0	0	0	0	0	0	0	0	0	0	0	0	0	0	0	0	0	0	0	0	0	0	0	0	0	0	0
20141104CCB040	Inpatient	F	50	FUO	Blood		Negative(-) 0.61				no	0	0	0	0	0	0	0	0	0	0	0	0	0	0	0	0	0	0	0	0	0	0	0	0	0	0	0	0
20150923CCB178	Outpatient	F	50	FUO	Blood		Negative(-) 0.74				no	0	0	0	0	0	0	0	0	0	0	0	0	0	0	0	0	0	0	0	0	0	0	0	0	0	0	0	0
20170301CCB241	Outpatient	M	50	FUO	Blood		Negative(-) 0.74				no	0	0	0	0	0	0	0	0	0	0	0	0	0	0	0	0	0	0	0	0	0	0	0	0	0	0	0	0
20161207CCB042	Outpatient	F	51	FUO	Blood	Positive(+) 3.85	Negative(-) 0.41	Negative(-) 0.25	Negative(-) 0.15	Positive(+) 1.93	yes	0	0	0	0	0	0	0	0	0	0	0	0	0	0	0	1	0	0	0	0	0	0	0	0	0	0	0	0
20170420CCB170	Outpatient	M	51	FUO	Blood	Positive(+) 4.118	Positive(+) 1.178			Positive(+) 2.510	yes	0	0	0	0	0	0	0	0	0	0	0	0	0	0	0	1	0	0	0	0	0	0	0	0	0	0	0	0
20150812CCB149	Inpatient	M	51	FUO	Blood	Positive(+) 8.00	Negative(-) 0.06	Equivocal 0.92	Equivocal 0.87	Positive(+) 3.01	yes	0	0	0	0	0	0	0	0	0	0	0	0	0	0	0	1	0	0	0	0	0	0	0	0	0	0	0	0
20160620CCB132	Inpatient	F	51	FUO	Blood	Positive(+) 6.58	Negative(-) 0.08	Equivocal 0.93	Negative(-) 0.59	Positive(+) 3.43	yes	0	0	0	0	0	0	0	0	0	0	0	0	0	0	0	1	0	0	0	0	0	0	0	0	0	0	0	0
20160803CCB039	Outpatient	M	51	FUO	Blood		Negative(-) 0.79	Equivocal 0.87		Positive(+) 4.64	no	0	0	0	0	0	0	0	0	0	0	0	0	0	0	0	0	0	0	0	0	0	0	0	0	0	0	0	0
20150907CCB002	Outpatient	F	51	FUO	Blood	Positive(+) 5.44	Negative(-) 0.19	Negative(-) 0.69	Equivocal 0.81		yes	0	0	0	0	0	0	0	0	0	0	0	0	0	0	0	1	0	0	0	0	0	0	0	0	0	0	0	0
20141030CCB226	Outpatient	M	51	FUO	Blood		Negative(-) 0.18	Negative(-) 0.23	Negative(-) 0.10		no	0	0	0	0	0	0	0	0	0	0	0	0	0	0	0	0	0	0	0	0	0	0	0	0	0	0	0	0
20151015CCB125	Outpatient	M	51	FUO	Blood		Negative(-) 0.18	Negative(-) 0.73	Negative(-) 0.24		no	0	0	0	0	0	0	0	0	0	0	0	0	0	0	0	0	0	0	0	0	0	0	0	0	0	0	0	0
20160927CCB204	Outpatient	M	51	FUO	Blood	Positive(+) 4.09	Negative(-) 0.04	Negative(-) 0.47	Negative(-) 0.34		yes	0	0	0	0	0	0	0	0	0	0	0	0	0	0	0	1	0	0	0	0	0	0	0	0	0	0	0	0
20170405CCB001	Inpatient	M	51	FUO	Blood	Equivocal 1.035	Negative(-) 0.246	Negative(-) 0.421	Negative(-) 0.345		no	0	0	0	0	0	0	0	0	0	0	0	0	0	0	0	0	0	0	0	0	0	0	0	0	0	0	0	0
20160714CCB139	Inpatient	F	51	FUO	Blood	Positive(+) 7.29	Negative(-) 0.16	Positive(+) 4.34	Positive(+) 1.28		yes	0	0	0	0	0	0	0	0	0	0	0	0	0	0	0	1	0	0	0	0	0	0	0	0	0	0	0	0
20160614CCB088	Inpatient	M	51	FUO	Blood	Positive(+) 5.07	Negative(-) 0.07				yes	0	0	0	0	0	0	0	0	0	0	0	0	0	0	0	1	0	0	0	0	0	0	0	0	0	0	0	0
20150605CCB092	Inpatient	F	51	FUO	Blood		Negative(-) 0.11				no	0	0	0	0	0	0	0	0	0	0	0	0	0	0	0	0	0	0	0	0	0	0	0	0	0	0	0	0
20170724CCB193	Inpatient	M	51	FUO	Blood		Negative(-) 0.149				no	0	0	0	0	0	0	0	0	0	0	0	0	0	0	0	0	0	0	0	0	0	0	0	0	0	0	0	0
20150306CCB076	Inpatient	M	51	FUO	Blood		Negative(-) 0.16				no	0	0	0	0	0	0	0	0	0	0	0	0	0	0	0	0	0	0	0	0	0	0	0	0	0	0	0	0
20150617CCB244	Inpatient	M	51	FUO	Blood		Negative(-) 0.17				no	0	0	0	0	0	0	0	0	0	0	0	0	0	0	0	0	0	0	0	0	0	0	0	0	0	0	0	0
20140826CCB369	Inpatient	F	51	FUO	Blood		Negative(-) 0.23				no	0	0	0	0	0	0	0	0	0	0	0	0	0	0	0	0	0	0	0	0	0	0	0	0	0	0	0	0
20160612CCB051	Inpatient	F	51	FUO	Blood		Negative(-) 0.25				no	0	0	0	0	0	0	0	0	0	0	0	0	0	0	0	0	0	0	0	0	0	0	0	0	0	0	0	0
20140812CCB255	Inpatient	F	51	FUO	Blood		Negative(-) 0.35				no	0	0	0	0	0	0	0	0	0	0	0	0	0	0	0	0	0	0	0	0	0	0	0	0	0	0	0	0
20141230CCB272	Inpatient	M	51	FUO	Blood		Negative(-) 0.47				no	0	0	0	0	0	0	0	0	0	0	0	0	0	0	0	0	0	0	0	0	0	0	0	0	0	0	0	0
20150828CCB356	Inpatient	F	51	FUO	Blood	Positive(+) 6.53	Negative(-) 0.55				yes	0	0	0	0	0	0	0	0	0	0	0	0	0	0	0	1	0	0	0	0	0	0	0	0	0	0	0	0
20160927CCB214	Outpatient	F	52	FUO	Blood	Positive(+) 2.62	Negative(-) 0.10	Negative(-) 0.04	Negative(-) 0.03	Equivocal 0.94	yes	0	0	0	0	0	0	0	0	0	0	0	0	0	0	0	1	0	0	0	0	0	0	0	0	0	0	0	0
20161125CCB230	Outpatient	M	52	FUO	Blood		Negative(-) 0.19			Positive(+) 1.50	no	0	0	0	0	0	0	0	0	0	0	0	0	0	0	0	0	0	0	0	0	0	0	0	0	0	0	0	0
20161115CCB124	Inpatient	F	52	FUO	Blood	Positive(+) 1.72	Negative(-) 0.58	Negative(-) 0.36	Negative(-) 0.16	Positive(+) 2.80	yes	0	0	0	0	0	0	0	0	0	0	0	0	0	0	0	1	0	0	0	0	0	0	0	0	0	0	0	0
20150810CCB112	Outpatient	F	52	FUO	Blood	Positive(+) 5.42	Negative(-) 0.03	Negative(-) 0.24	Negative(-) 0.18	Positive(+) 3.82	yes	0	0	0	0	0	0	0	0	0	0	0	0	0	0	0	1	0	0	0	0	0	0	0	0	0	0	0	0
20160519CCB165	Inpatient	M	52	FUO	Blood	Positive(+) 4.29	Negative(-) 0.43	Negative(-) 0.57	Negative(-) 0.34	Positive(+) 4.22	yes	0	0	0	0	0	0	0	0	0	0	0	0	0	0	0	1	0	0	0	0	0	0	0	0	0	0	0	0
20161116CCB150	Inpatient	F	52	FUO	Blood	Positive(+) 5.53	Negative(-) 0.52	Positive(+) 1.68	Negative(-) 0.30	Positive(+) 4.54	yes	0	0	0	0	0	0	0	0	0	0	0	0	0	0	0	1	0	0	0	0	0	0	0	0	0	0	0	0
20160111CCB127	Inpatient	M	52	FUO	Blood	Positive(+) 5.95	Negative(-) 0.04	Positive(+) 1.81	Equivocal 0.90	Positive(+) 4.99	yes	0	0	0	0	0	0	0	0	0	0	0	0	0	0	0	1	0	0	0	0	0	0	0	0	0	0	0	0
20151110CCB117	Inpatient	M	52	FUO	Blood	Positive(+) 3.58	Negative(-) 0.09	Equivocal 0.98	Equivocal 0.86	Positive(+) 5.00	yes	0	0	0	0	0	0	0	0	0	0	0	0	0	0	0	1	0	0	0	0	0	0	0	0	0	0	0	0
20150421CCB235	Inpatient	F	52	FUO	Blood					Positive(+) 6.44	no	0	0	0	0	0	0	0	0	0	0	0	0	0	0	0	0	0	0	0	0	0	0	0	0	0	0	0	0
20141219CCB194	Outpatient	M	52	FUO	Blood	Positive(+) 5.14	Positive(+) 1.58			Positive(+) 7.89	yes	0	0	0	0	0	0	0	0	0	0	0	0	0	0	0	1	0	0	0	0	0	0	0	0	0	0	0	0
20170309CCB029	Outpatient	M	52	FUO	Blood	Positive(+) 3.29	Negative(-) 0.09	Positive(+) 1.13	Equivocal 0.94		yes	0	0	0	0	0	0	0	0	0	0	0	0	0	0	0	1	0	0	0	0	0	0	0	0	0	0	0	0
20160317CCB265	Outpatient	F	52	FUO	Blood	Positive(+) 2.67	Negative(-) 0.11	Negative(-) 0.14	Negative(-) 0.12		yes	0	0	0	0	0	0	0	0	0	0	0	0	0	0	0	1	0	0	0	0	0	0	0	0	0	0	0	0
20140826CCB059	Inpatient	F	52	FUO	Blood	Positive(+) 5.30	Negative(-) 0.08	Negative(-) 0.28	Negative(-) 0.15		yes	0	0	0	0	0	0	0	0	0	0	0	0	0	0	0	1	0	0	0	0	0	0	0	0	0	0	0	0
20150901CCB375	Outpatient	M	52	FUO	Blood	Positive(+) 4.59	Negative(-) 0.07	Negative(-) 0.42	Negative(-) 0.25		yes	0	0	0	0	0	0	0	0	0	0	0	0	0	0	0	1	0	0	0	0	0	0	0	0	0	0	0	0
20141118CCB130	Inpatient	M	52	FUO	Blood		Negative(-) 0.31	Positive(+) 1.15	Negative(-) 0.26		no	0	0	0	0	0	0	0	0	0	0	0	0	0	0	0	0	0	0	0	0	0	0	0	0	0	0	0	0
20150429CCB338	Inpatient	F	52	FUO	Blood		Negative(-) 0.21	Positive(+) 2.36	Negative(-) 0.29		no	0	0	0	0	0	0	0	0	0	0	0	0	0	0	0	0	0	0	0	0	0	0	0	0	0	0	0	0
20160201CCB010	Inpatient	M	52	FUO	Blood	Positive(+) 5.02	Negative(-) 0.07	Negative(-) 0.80	Negative(-) 0.47		yes	0	0	0	0	0	0	0	0	0	0	0	0	0	0	0	1	0	0	0	0	0	0	0	0	0	0	0	0
20140617CCB379	Inpatient	F	52	FUO	Blood			Negative(-) 0.55	Positive(+) 4.47		no	0	0	0	0	0	0	0	0	0	0	0	0	0	0	0	0	0	0	0	0	0	0	0	0	0	0	0	0
20151019CCB149	Inpatient	M	52	FUO	Blood		Negative(-) 0.07	Equivocal 0.97			no	0	0	0	0	0	0	0	0	0	0	0	0	0	0	0	0	0	0	0	0	0	0	0	0	0	0	0	0
20150528CCB332	Outpatient	M	52	FUO	Blood		Negative(-) 0.12	Positive(+) 1.27			no	0	0	0	0	0	0	0	0	0	0	0	0	0	0	0	0	0	0	0	0	0	0	0	0	0	0	0	0
20151218CCB286	Inpatient	M	52	FUO	Blood	Equivocal 1.03	Negative(-) 0.07				no	0	0	0	0	0	0	0	0	0	0	0	0	0	0	0	0	0	0	0	0	0	0	0	0	0	0	0	0
20141115CCB109	Outpatient	M	52	FUO	Blood		Negative(-) 0.10				no	0	0	0	0	0	0	0	0	0	0	0	0	0	0	0	0	0	0	0	0	0	0	0	0	0	0	0	0
20151010CCB047	Inpatient	F	52	FUO	Blood		Negative(-) 0.21				no	0	0	0	0	0	0	0	0	0	0	0	0	0	0	0	0	0	0	0	0	0	0	0	0	0	0	0	0
20160815CCB140	Outpatient	M	52	FUO	Blood		Negative(-) 0.27				no	0	0	0	0	0	0	0	0	0	0	0	0	0	0	0	0	0	0	0	0	0	0	0	0	0	0	0	0
20170118CCB157	Outpatient	M	52	FUO	Blood		Negative(-) 0.56			Positive(+) 6.18	no	0	0	0	0	0	0	0	0	0	0	0	0	0	0	0	0	0	0	0	0	0	0	0	0	0	0	0	0
20150820CCB261	Outpatient	M	52	FUO	Blood	Positive(+) 6.58	Negative(-) 0.19	Negative(-) 0.28	Negative(-) 0.21		yes	0	0	0	0	0	0	0	0	0	0	0	0	0	0	0	1	0	0	0	0	0	0	0	0	0	0	0	0
20140826CCB113	Outpatient	F	53	FUO	Blood	Equivocal 0.93	Negative(-) 0.08	Negative(-) 0.09	Negative(-) 0.10	Negative(-) 0.63	no	0	0	0	0	0	0	0	0	0	0	0	0	0	0	0	0	0	0	0	0	0	0	0	0	0	0	0	0
20170706CCB044	Outpatient	M	53	FUO	Blood	Positive(+) 1.725	Negative(-) 0.127	Negative(-) 0.632	Positive(+) 2.651	Positive(+) 1.607	yes	0	0	0	0	0	0	0	0	0	0	0	0	0	0	0	1	0	0	0	0	0	0	0	0	0	0	0	0
20160321CCB269	Outpatient	M	53	FUO	Blood	Positive(+) 4.80	Negative(-) 0.16	Negative(-) 0.68	Positive(+) 1.34	Positive(+) 2.61	yes	0	0	0	0	0	0	0	0	0	0	0	0	0	0	0	1	0	0	0	0	0	0	0	0	0	0	0	0
20151218CCB283	Inpatient	F	53	FUO	Blood	Positive(+) 7.03	Negative(-) 0.19	Negative(-) 0.57	Negative(-) 0.38	Positive(+) 4.06	yes	0	0	0	0	0	0	0	0	0	0	0	0	0	0	0	1	0	0	0	0	0	0	0	0	0	0	0	0
20170508CCB053	Outpatient	F	53	FUO	Blood	Positive(+) 5.172	Negative(-) 0.196	Positive(+) 1.154	Equivocal 0.867	Positive(+) 5.378	yes	0	0	0	0	0	0	0	0	0	0	0	0	0	0	0	1	0	0	0	0	0	0	0	0	0	0	0	0
20160331CCB417	Inpatient	F	53	FUO	Blood	Positive(+) 4.50	Negative(-) 0.18	Negative(-) 0.64	Negative(-) 0.21		yes	0	0	0	0	0	0	0	0	0	0	0	0	0	0	0	1	0	0	0	0	0	0	0	0	0	0	0	0
20160104CCB004	Inpatient	M	53	FUO	Blood	Positive(+) 4.42	Negative(-) 0.05	Negative(-) 0.37	Negative(-) 0.23		yes	0	0	0	0	0	0	0	0	0	0	0	0	0	0	0	1	0	0	0	0	0	0	0	0	0	0	0	0
20160607CCB002	Inpatient	M	53	FUO	Blood	Positive(+) 4.83	Negative(-) 0.15	Negative(-) 0.78	Negative(-) 0.29		yes	0	0	0	0	0	0	0	0	0	0	0	0	0	0	0	1	0	0	0	0	0	0	0	0	0	0	0	0
20160927CCB210	Inpatient	F	53	FUO	Blood	Positive(+) 3.56	Negative(-) 0.17	Negative(-) 0.53	Negative(-) 0.30		yes	0	0	0	0	0	0	0	0	0	0	0	0	0	0	0	1	0	0	0	0	0	0	0	0	0	0	0	0
20160113CCB190	Inpatient	F	53	FUO	Blood	Positive(+) 5.11	Negative(-) 0.12		Negative(-) 0.41		yes	0	0	0	0	0	0	0	0	0	0	0	0	0	0	0	1	0	0	0	0	0	0	0	0	0	0	0	0
20151029CCB291	Outpatient	F	53	FUO	Blood		Negative(-) 0.32	Positive(+) 3.86	Negative(-) 0.50		no	0	0	0	0	0	0	0	0	0	0	0	0	0	0	0	0	0	0	0	0	0	0	0	0	0	0	0	0
20160411CCB060	Inpatient	M	53	FUO	Blood	Positive(+) 4.44	Negative(-) 0.10	Equivocal 0.84	Positive(+) 1.27		yes	0	0	0	0	0	0	0	0	0	0	0	0	0	0	0	1	0	0	0	0	0	0	0	0	0	0	0	0
20140902CCB211	Inpatient	F	53	FUO	Blood	Equivocal 0.84	Negative(-) 0.04				no	0	0	0	0	0	0	0	0	0	0	0	0	0	0	0	0	0	0	0	0	0	0	0	0	0	0	0	0
20160111CCB138	Inpatient	M	53	FUO	Blood		Negative(-) 0.04				no	0	0	0	0	0	0	0	0	0	0	0	0	0	0	0	0	0	0	0	0	0	0	0	0	0	0	0	0
20150127CCB268	Outpatient	F	53	FUO	Blood		Negative(-) 0.22				no	0	0	0	0	0	0	0	0	0	0	0	0	0	0	0	0	0	0	0	0	0	0	0	0	0	0	0	0
20161012CCB070	Inpatient	F	53	FUO	Blood		Negative(-) 0.22				no	0	0	0	0	0	0	0	0	0	0	0	0	0	0	0	0	0	0	0	0	0	0	0	0	0	0	0	0
20141202CCB026	Outpatient	M	53	FUO	Blood		Negative(-) 0.53				no	0	0	0	0	0	0	0	0	0	0	0	0	0	0	0	0	0	0	0	0	0	0	0	0	0	0	0	0
20160315CCB184	Outpatient	F	53	FUO	Blood		Negative(-) 0.09	Positive(+) 2.03	Positive(+) 3.84		no	0	0	0	0	0	0	0	0	0	0	0	0	0	0	0	0	0	0	0	0	0	0	0	0	0	0	0	0
20160906CCB023	Inpatient	F	54	FUO	Blood	Positive(+) 3.28	Negative(-) 0.07	Negative(-) 0.13	Negative(-) 0.10	Positive(+) 1.97	yes	0	0	0	0	0	0	0	0	0	1	0	0	0	0	1	1	0	0	0	0	0	0	0	1	0	0	0	1					122	122		123	123
20160823CCB231	Inpatient	F	54	FUO	Blood					Positive(+) 2.06	no	0	0	0	0	0	0	0	0	0	0	0	0	0	0	0	0	0	0	0	0	0	0	0	0	0	0	0	0
20150720CCB200	Outpatient	F	54	FUO	Blood		Negative(-) 0.05	Negative(-) 0.20	Negative(-) 0.13	Positive(+) 5.49	no	0	0	0	0	0	0	0	0	0	0	0	0	0	0	0	0	0	0	0	0	0	0	0	0	0	0	0	0
20160921CCB158	Inpatient	M	54	FUO	Blood	Positive(+) 1.62	Negative(-) 0.05	Negative(-) 0.26	Negative(-) 0.10		yes	0	0	0	0	0	0	0	0	0	0	0	0	0	0	0	1	0	0	0	0	0	0	0	0	0	0	0	0
20150709CCB103	Inpatient	F	54	FUO	Blood		Negative(-) 0.08	Negative(-) 0.25	Negative(-) 0.20		no	0	0	0	0	0	0	0	0	0	0	0	0	0	0	0	0	0	0	0	0	0	0	0	0	0	0	0	0
20160301CCB352	Outpatient	F	54	FUO	Blood		Negative(-) 0.22	Negative(-) 0.47	Negative(-) 0.31		no	0	0	0	0	0	0	0	0	0	0	0	0	0	0	0	0	0	0	0	0	0	0	0	0	0	0	0	0
20160811CCB100	Inpatient	F	54	FUO	Blood	Positive(+) 2.09	Negative(-) 0.17	Negative(-) 0.55	Negative(-) 0.34		yes	0	0	0	0	0	0	0	0	0	0	0	0	0	0	0	1	0	0	0	0	0	0	0	0	0	0	0	0
20141223CCB200	Outpatient	M	54	FUO	Blood	Positive(+) 2.51	Negative(-) 0.11	Negative(-) 0.33	Negative(-) 0.36		yes	0	0	0	0	0	0	0	0	0	0	0	0	0	0	0	1	0	0	0	0	0	0	0	0	0	0	0	0
20150720CCB185	Inpatient	F	54	FUO	Blood	Positive(+) 7.37	Negative(-) 0.07	Equivocal 1.01	Positive(+) 1.30		yes	0	0	0	0	0	1	0	0	1	0	1	0	0	1	0	1	0	0	0	0	0	0	1	0	0	0	1	0		222	222
20161018CCB126	Outpatient	M	54	FUO	Blood		Negative(-) 0.48	Negative(-) 0.44	Positive(+) 4.59		no	0	0	0	0	0	0	0	0	0	0	0	0	0	0	0	0	0	0	0	0	0	0	0	0	0	0	0	0
20160720CCB192	Inpatient	M	54	FUO	Blood	Positive(+) 4.49	Negative(-) 0.11	Negative(-) 0.37			yes	0	0	0	0	0	0	0	0	0	0	0	0	0	0	0	1	0	0	0	0	0	0	0	0	0	0	0	0
20140729CCB434	Inpatient	M	54	FUO	Blood		Negative(-) 0.08				no	0	0	0	0	0	0	0	0	0	0	0	0	0	0	0	0	0	0	0	0	0	0	0	0	0	0	0	0
20170605CCB020	Outpatient	M	54	FUO	Blood		Negative(-) 0.095				no	0	0	0	0	0	0	0	0	0	0	0	0	0	0	0	0	0	0	0	0	0	0	0	0	0	0	0	0
20140828CCB392	Inpatient	M	54	FUO	Blood		Negative(-) 0.10				no	0	0	0	0	0	0	0	0	0	0	0	0	0	0	0	0	0	0	0	0	0	0	0	0	0	0	0	0
20150526CCB298	Outpatient	M	54	FUO	Blood		Negative(-) 0.14				no	0	0	0	0	0	0	0	0	0	0	0	0	0	0	0	0	0	0	0	0	0	0	0	0	0	0	0	0
20140610CCB267	Inpatient	F	54	FUO	Blood		Negative(-) 0.14				no	0	0	0	0	0	0	0	0	0	0	0	0	0	0	0	0	0	0	0	0	0	0	0	0	0	0	0	0
20160329CCB391	Inpatient	M	54	FUO	Blood		Negative(-) 0.15				no	0	0	0	0	0	0	0	0	0	0	0	0	0	0	0	0	0	0	0	0	0	0	0	0	0	0	0	0
20160503CCB025	Inpatient	M	54	FUO	Blood		Negative(-) 0.16				no	0	0	0	0	0	0	0	0	0	0	0	0	0	0	0	0	0	0	0	0	0	0	0	0	0	0	0	0
20150617CCB223	Inpatient	F	54	FUO	Blood	Positive(+) 6.73	Negative(-) 0.20				yes	0	0	0	0	0	0	0	0	0	0	0	0	0	0	0	1	0	0	0	0	0	0	0	0	0	0	0	0
20140909CCB272	Outpatient	M	54	FUO	Blood		Negative(-) 0.33				no	0	0	0	0	0	0	0	0	0	0	0	0	0	0	0	0	0	0	0	0	0	0	0	0	0	0	0	0
20170329CCB194	Inpatient	F	54	FUO	Blood		Positive(+) 1.32				no	0	0	0	0	0	0	0	0	0	0	0	0	0	0	0	0	0	0	0	0	0	0	0	0	0	0	0	0
20151116CCB190	Inpatient	F	55	FUO	Blood	Positive(+) 5.55	Negative(-) 0.09	Negative(-) 0.30	Negative(-) 0.18	Positive(+) 3.30	yes	0	0	0	0	0	0	0	0	0	0	0	0	0	0	0	1	0	0	0	0	0	0	0	0	0	0	0	0
20160405CCB005	Inpatient	M	55	FUO	Blood	Positive(+) 6.82	Negative(-) 0.59	Negative(-) 0.42	Negative(-) 0.48	Positive(+) 3.33	yes	0	0	0	0	0	0	0	0	0	0	0	0	0	0	0	1	0	0	0	0	0	0	0	0	0	0	0	0
20160426CCB222	Inpatient	M	55	FUO	Blood	Positive(+) 6.78	Negative(-) 0.07	Negative(-) 0.32	Negative(-) 0.16	Positive(+) 4.22	yes	0	0	0	0	0	0	0	0	0	0	0	0	0	0	0	1	0	0	0	0	0	0	0	0	0	0	0	0
20150720CCB182	Inpatient	F	55	FUO	Blood	Positive(+) 1.54	Negative(-) 0.24	Negative(-) 0.30	Negative(-) 0.14		yes	0	0	0	0	0	0	0	0	0	0	0	0	0	0	0	1	0	0	0	0	0	0	0	0	0	0	0	0
20140828CCB066	Outpatient	F	55	FUO	Blood	Positive(+) 2.72	Negative(-) 0.11	Negative(-) 0.46	Negative(-) 0.20		yes	0	0	0	0	0	0	0	0	0	0	0	0	0	0	0	1	0	0	0	0	0	0	0	0	0	0	0	0
20141023CCB150	Outpatient	F	55	FUO	Blood	Positive(+) 2.18	Positive(+) 1.92	Negative(-) 0.54	Negative(-) 0.28		yes	0	0	0	0	0	0	0	0	0	0	0	0	0	0	0	1	0	0	0	0	0	0	0	0	0	0	0	0
20170221CCB155	Outpatient	F	55	FUO	Blood	Positive(+) 5.46	Negative(-) 0.35	Negative(-) 0.62	Negative(-) 0.30		yes	0	0	0	0	0	0	0	0	0	0	0	0	0	0	0	1	0	0	0	0	0	0	0	0	0	0	0	0
20160811CCB119	Inpatient	F	55	FUO	Blood	Positive(+) 5.05		Negative(-) 0.75	Negative(-) 0.34		yes	0	0	0	0	0	0	0	0	0	0	0	0	0	0	0	1	0	0	0	0	0	0	0	0	0	0	0	0
[truncated: 9,124 more rows]
[truncated: 2 more columns]
